# Supplementary material for: Molecular profiling supports the role of epithelial-to-mesenchymal transition (EMT) in ovarian cancer metastasis
Source: J Ovarian Res. 2013 Jul 10;6:49. doi: 10.1186/1757-2215-6-49 (PMC3726281; doi:10.1186/1757-2215-6-49)
Supplement: Additional file 2 — Expression values of all significantly differentiated genes among patient samples analyzed in this study. Shown are gene symbols, probe set IDs and log2 expression values of the 4,389 probe sets used for the unsupervised clustering (Figure 1). [file 1757-2215-6-49-S2.xlsx]

## Sheet: SupplementalTable1
Additional file 2. Gene Symbols, Probe Set IDs and log2 expression values of the 4,389 probe sets used for the unsupervised clustering (Figure 1a).
P: Primary tumor sample
M: Metastatic tumor sample
Gene Symbol	Probe Set ID	489 P	489 M	528 P	528 M	542 P	542 M	551 P	551 M	588 P	588 M	617 P	617 M	620 P	620 M
CCL5	1405_i_at	4.97125	6.64343	6.5607	8.77718	5.86368	5.63252	5.30381	6.20841	7.20935	7.08951	4.57302	5.64314	5.1203	4.61947
C15orf40	1552310_at	5.44047	7.98233	5.85635	7.54354	5.19231	5.42904	5.7262	5.31839	7.52384	5.97468	5.16047	5.90516	5.47216	5.32649
GIMAP1	1552316_a_at	5.79159	8.58377	7.40877	9.08344	6.58795	6.79373	6.50115	6.90215	6.84642	7.1227	6.72688	7.32074	6.26136	6.1155
PRSS33	1552348_at	10.6708	7.34631	7.65454	6.81299	7.74898	7.71613	7.73799	8.00733	7.51956	7.96629	9.87576	9.52341	8.06449	7.86969
CTCFL	1552368_at	5.81254	5.27759	6.5386	8.6606	5.32081	5.74391	6.5381	7.50488	9.81947	7.89765	6.29544	6.36349	5.62324	5.53959
WFDC9	1552414_at	7.38455	5.75289	7.19234	4.71063	7.51346	7.95693	7.2791	7.20682	7.12906	7.06557	7.44768	7.28751	7.22464	7.18776
TM2D3	1552426_a_at	7.19073	9.50202	8.20025	10.0601	8.55245	7.49757	8.84459	8.22039	10.3182	8.58422	6.14728	8.27516	8.51867	7.62608
ABCC13	1552582_at	4.44733	4.46822	4.62502	4.16871	4.52872	4.61075	4.49432	4.28695	3.99675	4.54098	7.29926	9.53482	4.32636	4.34039
CARD16	1552701_a_at	8.30814	10.3638	9.19901	9.17558	6.18271	7.05572	9.09765	9.5572	9.01494	8.21356	7.40449	6.70077	8.04799	10.5236
CARD16 /// CASP1	1552703_s_at	7.51404	9.49944	7.40093	9.10824	6.44578	6.89914	7.05741	7.5167	9.04895	8.12446	6.88981	7.35685	7.6505	7.87047
SEC62	1552789_at	7.00285	3.5892	6.83426	6.3456	7.03982	6.64099	6.7758	7.13245	7.12937	7.01564	7.38833	7.56113	6.98787	7.02201
PROM2	1552797_s_at	7.51638	8.22523	7.87258	8.01354	7.52498	9.4038	7.38794	7.17224	9.61278	8.94021	6.9412	6.72912	7.74458	7.84419
KCNG3	1552897_a_at	4.52229	5.80167	4.50012	4.36491	4.45661	4.4532	4.18689	4.25224	4.12138	4.86145	4.42041	4.43267	8.58996	8.1397
MGC34034	1552899_at	8.87333	8.24923	8.71007	7.86965	7.535	5.83856	8.7408	8.56142	5.77902	5.15293	8.53361	5.21454	8.33867	8.67554
---	1552974_at	6.74611	4.16564	6.86434	4.55347	6.94895	6.71795	6.66382	6.89629	6.48252	6.76344	7.24491	7.1887	6.65511	6.92757
WDR62	1553125_x_at	9.08447	6.41848	8.84213	6.69801	8.8508	9.01893	8.77224	8.84529	8.66564	8.80905	9.03332	8.91095	8.58283	8.96162
TC2N	1553132_a_at	5.83656	8.06145	5.40348	6.12139	5.59847	7.34236	5.78455	5.40076	7.95722	5.77922	5.65525	5.24035	6.41554	5.58762
ALS2CR11	1553260_s_at	5.01348	4.15817	4.90932	5.28536	5.23078	5.18627	5.05722	4.68985	5.33411	5.37831	6.86394	7.73776	4.75092	5.02578
C21orf94	1553519_at	7.62553	5.23499	7.43265	5.39428	7.7921	7.1325	7.50124	7.75134	7.24595	8.10217	8.07009	7.85484	7.70451	7.60868
COX1	1553538_s_at	13.9437	14.498	11.8812	13.5936	13.4078	14.0903	12.5131	12.6715	14.0346	13.7505	13.8725	13.6611	13.7223	11.8317
COX2	1553569_at	13.0118	13.8059	10.7004	11.7035	12.7396	13.8524	11.9618	12.2869	12.2178	13.1804	13.3946	13.044	13.489	11.5183
COX2	1553570_x_at	13.1935	13.8897	10.7903	11.8439	12.8314	14.0028	12.1228	12.313	12.4878	13.3894	13.4487	13.2553	13.6086	11.5889
SPAG11A /// SPAG11B	1553582_a_at	8.18141	5.60131	8.18834	7.6657	8.29041	8.17104	8.09103	8.1784	9.3299	7.89985	8.50809	8.05069	8.85581	8.03054
FOXC1	1553613_s_at	6.36145	11.558	7.16966	7.18696	6.72387	6.80455	6.4578	5.95962	8.20949	6.38895	6.17247	6.15694	5.68161	5.84163
TMCO5A	1553636_at	7.44638	4.27913	7.25189	4.50474	7.38244	7.18385	7.13085	7.51242	6.98452	7.50559	7.34278	7.5649	6.91634	7.45216
CDC20B	1553655_at	5.5557	5.15365	5.35978	4.75441	5.3603	5.43566	5.58102	7.87519	5.18194	5.39437	7.2154	5.42861	5.53177	5.42341
HTRA4	1553706_at	5.7044	5.86671	5.77897	5.77183	6.04296	5.80959	5.09424	5.06588	4.91183	5.06124	6.87691	8.04346	5.14928	5.01142
FAM119A	1553743_at	6.23291	7.62842	6.71843	7.82611	6.40974	6.67315	5.30525	5.76959	6.05187	6.29733	5.48555	5.61655	7.6421	7.13897
JUB	1553764_a_at	8.01159	8.21531	8.06932	9.15689	8.51773	8.03198	8.07798	7.70081	10.8791	8.6328	7.59962	8.69468	7.75296	7.82501
KLHL34	1553873_at	6.12458	4.38067	6.08933	5.71422	6.29407	6.12614	5.98067	5.91953	5.72347	5.74537	6.98552	8.14488	5.69	5.96262
ALG14	1553954_at	6.20051	8.28867	6.39218	8.16468	6.4857	5.93044	6.21532	5.91519	8.24694	7.27807	5.81737	6.13048	7.4365	6.74054
ALS2CR4	1553956_at	5.95533	6.59327	6.0393	7.62173	5.68631	5.81947	6.06868	5.81138	8.16116	7.26451	5.40088	5.77855	6.25716	6.43154
ZNF564	1553957_at	7.60304	9.50514	8.15747	9.64387	9.82163	11.7058	8.01024	7.79634	9.17523	7.97314	8.11734	8.3636	7.83812	7.59318
B3GALT6	1553959_a_at	9.65566	10.0692	9.18362	10.4714	8.90247	8.76613	10.391	9.20348	9.41793	9.05715	7.06412	9.14081	8.91959	8.74322
SNX21	1553960_at	5.12738	8.8896	6.72605	8.83267	6.02082	6.72579	6.85018	5.39804	6.84373	6.42151	5.9057	6.56207	5.63689	5.26462
MED25	1553993_s_at	8.41089	9.34969	9.10354	10.1523	8.36097	9.99364	8.47864	7.81577	7.77011	9.57695	9.29442	8.27322	7.77268	7.88046
NT5E	1553994_at	6.56907	8.0094	6.94428	7.33703	7.16797	7.23865	6.49716	6.84763	9.54167	7.52163	6.35626	7.18454	6.38546	6.81857
---	1554007_at	5.66816	10.391	6.4856	7.96659	7.05052	6.95054	6.2305	6.27621	7.27745	7.00645	6.13406	6.31244	6.83855	6.34862
C12orf66	1554067_at	6.8787	7.07705	6.73545	8.02486	7.28791	9.33842	6.17289	5.71781	7.91907	8.06208	5.46436	6.22005	6.87113	6.44568
MCPH1	1554155_at	4.54541	6.83249	4.56242	6.47626	4.14687	4.37815	4.39915	4.46017	6.86121	6.41497	4.22512	4.051	5.12091	5.085
COCH	1554241_at	6.58795	4.64255	6.93914	5.78425	6.88992	7.05722	7.21967	6.93785	6.97455	7.56148	7.95117	8.11782	6.91716	6.49707
TTBK2	1554293_at	8.54458	5.48595	8.2592	5.8919	8.7259	8.36384	8.07469	7.97358	8.09753	7.90349	8.22758	8.21441	8.0804	7.90332
TTBK2	1554295_x_at	7.07084	4.45596	7.10664	5.32972	7.29334	7.13582	7.06394	6.65283	7.05186	7.08833	7.12625	7.11907	6.81996	6.66735
LINS	1554455_at	5.99765	7.86795	5.97325	7.96181	4.8343	6.98493	5.8534	5.66541	5.9697	7.13172	5.8408	6.71563	5.533	5.60379
CARD8	1554479_a_at	5.90249	7.50439	7.01495	9.64286	7.27178	6.68969	6.36449	7.01956	8.05219	7.64651	6.43955	7.33713	8.11972	7.14619
C6orf114	1554486_a_at	6.11039	5.99299	6.053	6.40807	6.14143	6.09993	7.48783	6.42573	9.05434	6.01695	6.12884	6.23931	6.31439	6.77125
SUV39H2	1554572_a_at	8.54747	9.80086	8.15343	9.77492	8.01477	8.38578	8.39225	8.60875	9.39475	9.01754	7.31786	7.02452	8.69849	8.88656
TTC30B	1554588_a_at	6.40085	8.71148	7.47048	8.85931	6.22445	6.38048	8.38112	7.2316	9.20272	8.13906	5.41208	6.01465	6.80511	6.51223
ZNF57	1554628_at	6.85465	9.07163	7.01346	8.77441	6.33129	7.56655	7.38194	7.0564	6.92781	6.80226	6.65463	6.27643	7.40396	7.31231
PLA2G4C	1554810_at	8.50251	5.80515	8.20029	6.11225	8.63518	8.44575	8.32089	8.40474	8.34315	8.367	8.56445	8.43025	8.05188	8.38583
IDH1	1555037_a_at	7.03962	8.30203	7.24956	9.11152	7.14448	7.66521	7.47178	7.90321	9.67354	8.29968	6.99313	7.03373	10.1225	8.8706
NAMPT	1555167_s_at	8.71322	6.53341	8.50251	6.1385	8.62392	8.56708	8.71642	8.56135	7.95742	8.23429	8.41834	8.76113	8.18087	8.40059
STX19	1555173_at	7.38794	7.8295	5.35084	6.19414	6.15478	7.55761	5.42271	6.00274	7.83962	5.66129	6.15031	5.47514	5.60067	6.15073
CLEC7A	1555214_a_at	8.29941	5.82341	8.26249	5.42097	8.34746	8.40811	8.51726	8.29492	7.99885	7.71093	8.54762	8.40394	7.77649	8.16602
KCNIP2	1555230_a_at	7.90231	4.83973	7.74982	6.16057	8.03134	7.72457	7.32217	7.73279	7.43889	7.8056	7.88842	7.97757	7.25519	7.87373
CAMTA1	1555370_a_at	6.13327	8.07143	5.76503	7.03308	5.28129	5.17235	5.26795	5.32622	5.24766	5.30413	5.38167	5.63173	5.26685	5.22947
PIF1	1555591_at	9.36477	6.96126	9.37031	6.78768	9.40088	9.26629	8.97954	9.05345	8.92493	9.0398	9.34944	9.48574	9.01452	9.17119
HNRNPA3 /// HNRNPA3P1	1555653_at	13.7657	14.4154	13.2077	12.7577	13.6948	14.3076	12.5079	12.3711	12.1953	13.2143	13.9636	13.786	13.1394	11.5419
POLR2B	1555837_s_at	10.5321	11.4605	10.129	11.582	10.9454	9.86284	9.98717	10.4391	12.1936	11.9117	8.74033	11.3063	11.6014	10.6298
HNRNPM	1555844_s_at	8.30872	10.4109	9.5018	10.7212	9.85486	7.96879	10.2873	9.79542	12.5243	10.0256	8.55092	9.79332	10.177	9.88371
LOC100507463	1555852_at	5.52942	6.05837	6.0774	8.10383	6.01851	6.32811	6.43262	6.1145	7.87993	7.04831	5.13623	5.57388	5.74059	5.11488
RPS24	1555878_at	8.00577	7.60619	7.15953	7.95176	7.29895	7.69877	7.28982	7.54293	8.77738	7.93415	6.9368	7.097	11.0592	10.4616
C10orf114	1555923_a_at	6.58242	7.39974	5.94577	6.20788	6.99087	9.44636	6.13044	7.13668	5.79603	5.50727	6.68545	6.0332	5.75163	5.74569
CD55	1555950_a_at	8.03283	9.50521	8.72563	9.71256	7.76864	8.10347	7.80626	8.12139	9.74099	10.3291	8.57751	7.42819	8.04046	7.30029
CRTAC1	1555958_at	6.09447	6.39167	6.10173	8.76128	5.53402	5.28985	6.18464	4.8631	6.61829	5.18363	7.76403	8.1869	4.99678	4.8267
---	1555989_at	5.92095	6.08889	5.19735	5.4378	5.14179	5.42451	5.54316	5.75373	7.03869	5.60296	6.91993	8.41794	5.66375	5.32972
IGFBP5	1555997_s_at	5.31985	6.16126	6.6554	7.73239	6.61687	8.19301	8.34115	6.4486	6.29704	6.53556	6.6578	6.52624	6.44276	6.18231
MAGEE1	1556047_s_at	6.75948	8.76653	7.2968	8.6186	7.4075	6.72152	7.25941	7.0555	10.0114	8.03154	7.05738	7.34506	7.97935	6.9589
GPATCH2	1556126_s_at	8.38908	7.27039	8.38277	8.43003	8.45207	8.20601	8.31432	7.97651	8.37223	7.78737	9.10748	10.932	8.11936	8.28762
TAF8	1556176_at	8.16308	5.72929	8.13416	5.62737	8.13969	8.0025	8.16785	8.15208	7.68108	8.07656	8.45896	8.40629	8.06311	8.25116
ZNF555	1556187_at	7.37206	4.11774	7.05994	6.86465	7.29397	7.12991	7.299	7.17635	6.9947	7.19303	7.65658	7.25918	7.08017	6.97996
C3orf15	1556488_s_at	5.6007	8.6812	5.60891	5.29798	5.38837	5.22994	5.69351	5.36579	6.4291	5.72757	5.22279	5.44164	5.03113	5.40547
COL1A1	1556499_s_at	12.2556	14.2505	14.5397	14.4233	14.3453	14.5956	12.5844	13.2356	13.9802	14.9169	14.2708	14.8723	14.1766	12.506
---	1556510_at	7.7725	4.18473	7.54406	4.69714	7.33887	7.96084	7.27002	7.87566	7.1005	7.44369	7.59238	7.50096	7.17666	7.4728
---	1556654_at	8.53087	5.86809	8.51815	6.725	8.42298	8.56849	8.32297	8.43914	7.99339	8.27679	8.73045	8.28379	7.84953	8.4381
---	1556744_a_at	6.12669	8.54107	6.01842	7.22126	6.89886	6.1067	5.92476	6.26016	6.66003	6.60665	8.1686	8.52567	6.8162	5.88328
---	1556764_s_at	7.46875	9.02164	6.75408	8.68159	6.13796	6.74646	6.50062	6.85057	6.71537	6.1136	7.50749	8.12236	6.91643	6.24969
---	1556794_at	5.44706	8.8687	5.56696	6.14684	5.44683	5.41094	5.32734	5.25051	7.38572	6.57947	5.41977	5.39247	5.4499	5.37987
---	1556944_at	8.23066	5.66456	8.0309	6.18945	7.81659	8.05731	8.10755	8.25043	7.5361	8.04013	8.65848	8.47231	7.94907	7.97643
LOC100127980	1557044_at	7.32138	5.292	7.05025	3.95849	7.26826	6.79412	6.69059	7.13384	7.06528	7.15383	7.29319	7.47093	7.02104	7.2071
GABRB2	1557122_s_at	4.54675	4.21665	4.58938	4.3984	4.23442	4.42172	4.29431	4.39113	4.22949	4.69058	5.2629	7.28091	4.39198	4.18115
---	1557155_a_at	7.46927	9.0057	9.11326	9.56645	7.02514	6.91722	8.52188	7.85416	8.70678	6.6793	7.74376	7.93775	6.84117	7.11188
LOC100132735	1557161_at	4.88923	8.3693	4.76091	5.61203	4.85023	5.06368	4.36273	4.54205	4.75352	4.26814	4.94701	4.84178	4.69648	4.64911
---	1557240_a_at	4.29542	6.04711	4.45434	6.39359	4.69234	4.92212	4.74393	4.60355	5.48506	5.55443	5.41967	8.05828	5.00265	4.54182
SLC25A43	1557411_s_at	4.40752	5.86599	4.5435	6.24253	4.41102	5.00122	4.5029	4.55302	7.63368	4.82559	4.36639	4.41934	4.78728	4.34318
---	1557433_at	6.12574	7.88446	6.47052	8.24602	6.38518	5.48541	5.6453	5.27807	5.61599	6.12724	5.44178	5.64702	6.86401	6.03325
IPO11	1557770_at	6.60565	5.7706	6.33314	4.32295	6.65738	6.30261	6.3382	6.6074	6.32357	6.60415	7.81294	8.67949	6.47938	6.28561
---	1557805_at	7.18548	4.52521	6.68255	5.44499	6.86545	6.51254	6.65958	6.69168	7.00422	6.80151	7.67241	7.91388	6.80251	6.62328
AFG3L2	1557820_at	11.2852	10.9489	9.77847	10.9576	11.0921	10.6033	11.0577	11.0283	12.1338	11.9959	9.04594	11.6131	11.8407	10.9485
---	1557830_at	5.83772	7.08129	5.49038	7.18949	6.45642	5.29867	5.79275	5.89692	5.15468	6.10737	6.13461	8.18692	5.91021	5.60558
C9orf117	1557866_at	12.362	11.3072	12.6056	10.1123	10.4952	8.83582	12.3139	12.2266	7.68102	8.13614	11.1832	8.39541	11.5702	12.4938
CP	1558034_s_at	9.24476	7.17871	9.40983	9.21321	7.5338	8.84378	9.13933	8.27925	10.5323	9.2826	8.38909	8.33002	7.6368	6.80354
---	1558048_x_at	3.77108	3.66492	3.53898	4.00376	3.70756	4.07842	3.63518	3.56379	3.73659	3.76824	5.57821	6.60636	3.80855	3.80651
---	1558102_at	7.54657	10.4276	8.56574	9.343	8.62729	7.51087	8.27297	7.98471	8.53577	8.3101	7.36896	7.30348	8.31781	8.35726
ATF1	1558233_s_at	6.12716	7.65804	6.21409	8.13251	5.83865	5.67112	7.06474	6.86434	7.85107	7.87341	6.39046	6.6917	7.31056	7.41909
---	1558250_s_at	5.25073	6.62305	6.38821	8.66375	7.26324	7.44801	5.76091	5.9424	7.65497	7.242	5.85001	6.2658	7.06009	6.49411
ORAI2	1558426_x_at	6.98537	8.52784	7.39434	8.61087	6.82102	7.65589	6.78926	6.60077	7.06668	6.82405	8.25697	9.60153	6.83357	6.6153
---	1558449_at	7.57981	5.27018	7.41053	4.77768	7.85444	7.17904	7.45676	7.59546	7.24419	7.24983	7.82543	7.79258	7.25019	7.52747
C1orf53	1558508_a_at	7.29601	9.55197	7.10392	8.46809	6.41831	8.60293	8.44936	7.32245	7.53589	8.48253	6.35348	7.4688	7.52559	8.05983
SPATA22	1558668_s_at	5.12194	8.09521	4.74982	4.62568	4.75312	4.36825	4.74083	4.87311	4.16987	4.97969	4.78458	4.74252	4.46671	4.7164
MALAT1	1558678_s_at	8.69103	8.9797	10.1808	8.98481	7.82962	7.87786	8.4091	8.60747	9.09124	10.4147	6.75377	8.92892	10.6537	9.0852
ZNF260	1558700_s_at	7.56394	9.06879	7.29784	9.07478	6.88107	6.60253	7.04987	6.88924	8.14934	7.82225	6.51042	7.29499	7.69076	7.07369
---	1558831_x_at	7.57731	7.43311	7.6511	7.00273	7.51262	7.30508	7.07432	7.03922	7.03353	7.27004	8.72144	10.2135	7.30082	7.30671
LOC100508567	1558944_at	8.18065	5.3465	7.92045	6.46645	8.01953	7.88471	7.78764	8.02526	7.64299	7.80764	8.49451	8.12057	7.52101	7.89271
IFT80	1558956_s_at	8.33196	10.1532	10.1086	11.135	9.44723	8.67998	9.93944	9.6305	11.6081	11.8678	8.18619	10.847	10.4872	10.4382
---	1559066_at	7.30141	6.117	7.18891	4.51992	7.33685	8.05188	7.54068	7.23319	7.14808	7.39341	7.34799	7.14359	7.54816	7.39227
BCL11A	1559078_at	6.65305	8.61908	7.70494	8.56683	6.93974	6.85154	6.86401	5.61812	7.03921	6.74445	7.21187	7.25125	6.1669	6.23772
---	1559156_at	6.87012	8.67575	6.47107	7.78455	6.95726	6.77353	7.46776	7.16628	4.91198	7.08249	6.95744	8.04726	7.02023	6.55306
---	1559360_at	5.7792	9.64446	6.64631	7.25676	5.71402	6.42123	6.22698	6.49842	6.63376	6.82382	6.5423	8.13006	7.0829	6.60938
---	1559410_at	5.72745	8.35031	6.08528	6.5123	5.68356	5.83864	5.68905	5.19954	6.11784	5.92319	6.9475	10.7445	5.96126	5.49603
---	1559436_x_at	10.4137	10.5188	10.5904	10.0964	10.627	10.5462	9.92963	9.26658	9.6765	9.67615	12.1619	13.0647	9.60735	9.42613
LOC613266	1559459_at	7.03912	5.74912	8.28109	10.0851	7.52858	5.8443	7.59072	6.69923	5.39428	5.10807	6.32162	6.415	7.22477	6.78923
LRRC25	1559502_s_at	9.64411	8.71245	10.326	8.75775	7.4555	7.91333	10.5981	10.5489	7.27172	6.2617	8.28437	6.78939	9.05197	10.3769
C16orf54	1559584_a_at	4.0763	4.60766	4.61383	6.07986	4.10615	3.89409	4.14075	4.54689	4.09604	6.46107	3.89212	4.45617	4.12699	3.81686
---	1559696_at	6.51167	6.15465	6.70575	6.57687	6.82396	6.37024	6.47953	6.45935	6.24918	6.23115	8.73537	9.82938	6.40596	6.47467
---	1559737_at	6.86398	5.65641	6.55378	4.89116	6.63909	6.32152	6.36938	6.69496	6.28826	6.375	7.95315	9.30302	6.24641	6.37584
---	1559929_at	6.7144	6.57313	6.08116	6.02409	7.15831	9.48939	7.75217	6.81698	6.39588	6.03665	6.17328	6.05613	5.96357	6.06559
LOC100505967	1559992_a_at	4.20406	4.12657	4.53854	4.25589	4.05741	4.1719	4.2519	4.55337	4.03905	4.38509	4.32322	4.41106	9.4748	8.14997
---	1560049_at	7.15983	7.59316	7.6043	8.33911	7.94007	6.83972	7.00456	6.96174	6.47212	6.98741	8.45437	10.8445	6.86832	7.11112
---	1560433_at	7.50014	8.05413	7.2473	9.10702	5.62601	6.49576	6.42146	6.61974	8.04661	6.54894	6.85601	6.99744	8.55957	8.40127
CLTA	1560434_x_at	7.29282	7.8457	7.02063	8.84811	5.78797	6.77342	6.66448	6.52408	7.87538	6.79052	6.69486	6.95738	8.33408	8.23666
---	1560848_at	7.86113	5.14569	7.49139	5.8196	7.49411	7.86564	7.41233	7.23609	7.15327	7.17949	8.1402	7.78601	7.39838	7.45939
---	1560905_at	5.29433	5.17623	5.40362	4.80312	5.16141	5.3575	4.88868	5.37128	5.0056	5.29667	7.3334	8.52498	5.38821	5.38066
---	1561167_at	5.49933	7.65458	6.01624	7.18291	4.99102	5.09983	4.90188	5.06537	5.775	5.47534	6.13959	9.19238	5.48616	5.14038
---	1561195_at	5.39839	7.03891	5.39329	6.64686	5.23643	5.62708	5.71323	5.43246	6.5948	7.17582	5.76509	6.87009	7.70232	6.43611
---	1561288_at	7.72659	5.36324	7.75214	5.47097	8.10058	7.70638	7.64055	7.89368	7.58266	7.45241	8.031	7.93713	7.76161	7.63742
LOC150005	1561342_at	7.88869	5.45591	7.62342	5.11947	7.77176	7.78842	7.52664	7.38623	7.21414	7.56846	7.87192	7.97939	7.49762	7.41674
---	1561346_at	8.40482	9.12756	8.98225	8.79675	8.25025	8.60195	7.93523	6.85412	7.75742	7.68054	11.9366	12.4517	7.98957	7.13544
CTU2	1561501_s_at	8.30466	5.64432	8.05018	5.36255	8.19645	8.27754	7.84725	7.86628	7.72712	7.28565	8.4465	8.29675	7.76639	7.92265
LOC150185	1561707_at	8.02441	4.61556	7.63591	6.35128	7.87919	7.58812	7.4182	7.81197	7.07474	7.77872	8.62845	8.29151	7.38683	7.95758
CLECL1	1561899_at	8.36702	5.53253	7.68368	6.24305	8.74682	8.85442	8.01184	8.26749	7.933	8.07982	8.93148	8.65339	8.22143	8.17438
---	1561902_at	4.12845	4.51475	4.01734	4.06543	4.15225	4.14198	4.15369	4.24956	4.04983	4.46136	5.37068	7.53692	4.0921	4.15336
---	1561938_at	6.79901	6.5239	7.47473	8.72169	7.32009	6.10489	7.74343	6.57386	5.78623	6.38474	8.80472	8.78355	8.20602	6.24353
---	1562111_at	4.94455	4.38339	4.54492	4.13737	4.44568	4.85881	4.74973	4.33731	4.56098	4.74322	6.36532	7.09196	4.46873	4.58241
---	1562169_at	5.12193	7.89007	5.3415	6.68852	5.09178	5.42402	5.20073	4.80549	4.93862	5.25179	6.18646	6.90106	4.80865	4.59012
ZNF578	1562245_a_at	4.78313	5.72909	4.87677	5.84598	5.1719	4.34332	4.45222	3.97026	5.66589	6.6303	3.95195	3.99489	4.45466	3.82723
---	1562289_at	7.31346	7.41963	7.26028	7.98144	7.94756	7.25241	7.68243	7.15992	7.21887	7.13489	9.16976	10.6523	7.08501	7.29885
ANKRD30B	1562292_at	7.83465	4.63752	7.53367	5.14936	7.71679	7.48325	7.34706	7.39684	7.39355	7.34019	7.54573	7.5673	7.15434	7.44842
ANKRD30B	1562294_x_at	7.27385	4.06988	7.03425	4.25751	6.9915	6.81898	6.78129	6.6287	6.64756	6.854	7.00575	7.14782	6.46268	7.07935
---	1562473_at	5.56005	5.33832	5.51949	5.1494	5.14324	5.60431	5.15845	5.46378	5.29393	5.69399	6.47121	8.32054	5.31065	5.50927
---	1562828_at	4.5616	4.3953	4.26293	4.4768	4.54657	4.36768	4.8104	5.0701	4.02472	4.59054	5.73346	7.96805	4.49958	4.86896
---	1562921_at	4.70541	7.91117	4.35163	4.87859	4.4687	4.63169	6.31625	5.08042	4.8909	5.21148	4.63161	4.53517	4.56817	4.71938
GPD1	1563034_at	8.77116	6.54355	8.85141	6.52893	8.91902	8.20017	8.43287	8.8472	8.35484	8.77007	8.95763	8.85744	8.72545	8.79304
---	1563075_s_at	6.04722	6.53238	6.21325	5.70311	5.6452	5.79522	6.08802	6.21866	5.81292	6.05538	6.68719	10.0663	5.54956	5.85973
---	1563217_at	5.60341	5.88861	5.92442	6.03223	5.88003	5.41589	5.71034	5.55861	5.76897	5.72784	7.05054	8.90143	5.7395	5.57205
CTSL1P8	1563445_x_at	8.35989	6.95717	8.32794	4.87677	8.28732	8.03717	7.54328	8.15662	7.98719	8.35023	8.34209	8.2042	7.82446	8.1578
GADL1	1563533_at	6.80645	5.10687	6.54856	5.58742	6.99895	7.02398	6.91638	6.57777	6.43612	6.45022	7.85414	8.62331	6.52596	6.37925
FAM98B	1564637_a_at	5.37591	6.72521	5.85012	6.49287	5.83099	5.52129	7.52642	6.65512	7.85332	7.0482	5.42259	5.43428	6.78235	6.84776
LOC100288320	1564807_at	4.08373	7.63738	3.85423	3.98333	3.87872	3.85359	4.08447	3.71624	3.84879	4.0725	4.1235	4.75319	4.12876	3.7782
---	1564821_at	8.05208	5.44923	7.78118	5.83114	8.08775	7.87376	7.79953	7.90678	7.69398	7.83914	8.16466	8.1869	7.9158	7.71894
RARA	1565358_at	7.01825	4.67307	6.37804	4.94536	7.36509	6.68863	6.9144	6.02235	5.93608	5.65567	7.23939	6.96395	6.50003	6.29517
EGFR	1565483_at	11.8264	11.0568	12.1436	10.1155	8.71068	7.26919	12.064	12.5802	7.35157	6.62886	10.2518	6.48479	10.5762	12.6311
EGFR	1565484_x_at	8.64326	7.72156	8.16739	7.16981	6.02513	5.5515	9.05682	9.02144	5.05907	5.13065	6.95934	5.02278	7.19531	9.05728
---	1565566_a_at	6.64048	3.68994	6.73339	5.73152	7.18954	6.71935	6.61634	6.89667	6.48688	6.91801	6.81272	6.95938	6.56751	6.76842
CHML	1565951_s_at	5.07988	5.49366	5.08533	6.94302	5.55851	4.93714	5.33086	5.40946	8.37597	5.98527	5.17347	4.95093	6.68044	6.16928
SOD2	1566342_at	7.56999	8.9156	8.27728	9.77148	9.08213	8.67964	8.90343	8.44999	8.17694	10.719	6.71228	7.26095	9.73189	9.24588
FBXO9	1566509_s_at	6.4123	8.38129	6.67576	8.25806	6.05324	6.52357	6.46173	6.00034	8.685	6.10443	5.85658	6.34066	5.63364	5.56517
MACC1	1566766_a_at	7.64346	8.19016	6.93831	8.29336	7.48532	7.91701	7.83432	7.48746	9.64886	7.47526	6.52493	6.95199	6.78123	6.27663
---	1566887_x_at	9.051	9.29357	9.16272	8.93231	8.69518	9.28943	8.53757	7.22191	7.68313	8.36863	11.8783	12.2502	8.01481	7.14188
OR4D1	1567068_at	9.07011	7.02643	9.0756	6.0689	9.034	9.24115	8.8695	8.90945	8.55432	8.85765	9.10718	9.11614	8.68446	8.89034
---	1567076_at	8.92322	5.87774	8.66677	5.76134	8.61773	8.65	8.6256	8.64986	8.49904	8.67603	8.83218	8.90085	8.31943	8.62899
PNN	1567213_at	5.91814	6.5986	5.87242	6.86554	5.83049	5.77778	5.8358	6.41125	8.27466	7.28425	5.53128	5.55513	8.1829	6.53833
PNN	1567214_a_at	9.52858	9.87521	8.65226	10.2517	9.29872	8.83995	9.20225	8.85463	13.0886	8.78786	9.19869	10.26	10.8319	9.18173
---	1567304_at	4.75765	4.18568	4.44693	4.05817	4.58305	4.44387	4.57384	4.86028	4.40809	4.58305	6.98507	7.48691	4.58175	4.65719
---	1567386_at	10.3673	9.01326	10.3981	9.68964	9.24529	8.69462	10.4191	9.7816	8.05348	7.80363	9.33965	8.46019	9.4684	10.621
CT45A1 /// CT45A2 /// CT45A3 /// CT45A4 /// CT45A5 /// CT45A6 /// LOC100133581	1567912_s_at	7.34214	3.85548	6.8713	8.5517	6.93578	7.35139	7.59539	8.61982	6.52698	7.29957	8.36477	9.74222	6.53142	6.43905
---	1567913_at	5.81545	5.86238	5.55441	6.49821	5.17005	5.63323	5.71444	6.4958	4.69553	6.442	7.05171	7.23142	5.03556	4.73572
---	1568589_at	6.89706	6.24528	6.99087	5.86878	6.86369	6.86369	6.83198	6.92512	6.29871	6.57697	7.64511	10.6794	6.96643	6.87509
---	1568648_a_at	4.94245	4.71384	4.95288	4.76936	5.27628	4.7974	5.11264	4.9746	4.96898	4.88154	6.2445	7.9418	5.08183	4.91503
---	1568791_s_at	4.88552	4.19936	4.90946	3.77556	4.62435	4.82354	4.58871	4.87559	4.6536	5.07396	6.35322	7.0397	4.7095	4.78819
SRGAP2P1	1568955_at	7.79858	9.29733	7.58483	8.70303	7.43352	8.82163	7.50417	8.55992	8.12689	9.82721	5.85444	7.40293	8.40103	8.11586
LOC284379	1569006_at	8.48665	5.76311	8.298	6.43479	8.21095	8.76666	8.19299	8.27767	7.81384	8.35814	8.78104	8.66593	8.23893	8.12649
NUB1	1569030_s_at	10.5374	11.6076	8.59012	9.22338	8.99227	9.87007	9.43993	8.61505	8.8628	9.55608	8.23314	8.05348	9.07572	8.46376
ANKRD36BP2	1569040_s_at	4.7078	4.91872	6.79921	8.65967	5.31368	4.92521	4.6627	4.82727	4.8996	5.60575	5.15966	5.165	4.78233	4.7916
---	1569099_at	7.9418	5.0127	7.86308	6.22688	7.86541	7.97878	7.5658	7.63681	7.57937	7.52163	7.70626	7.62349	7.43477	7.52255
LOC728613	1569110_x_at	4.71372	6.71746	5.84598	7.84589	4.84095	5.0022	6.25914	5.53089	5.42127	5.05409	4.54732	5.55181	5.41514	4.9207
---	1569306_at	8.39228	5.42	7.83279	6.73396	7.92891	7.98533	7.93112	8.46791	7.63645	8.67009	8.82434	8.68615	8.06161	8.46429
---	1569409_x_at	8.41386	8.81814	8.49365	8.52285	8.01725	8.11028	7.63415	7.75462	7.53788	8.01661	9.78135	11.0499	7.9409	7.87795
LOC201651	1569582_at	4.04897	4.33623	4.03392	4.76397	4.18433	4.15229	7.73231	4.90984	5.23283	5.81709	4.39873	4.49953	4.13924	3.76719
---	1569596_at	6.4223	5.50768	6.44564	4.9693	6.71704	6.64642	6.28396	6.29148	6.04775	6.29273	7.28024	8.90822	6.09731	6.27816
MLLT3	1569652_at	7.21597	8.94647	6.88852	6.95382	7.19813	7.18593	7.0449	7.07656	6.66956	7.02629	7.80648	9.54905	7.55491	7.30356
---	1569780_at	8.07219	5.53444	8.13697	5.29671	7.7743	7.68671	8.07691	8.37047	7.62819	8.28714	8.21117	8.42244	7.89402	8.24816
BRD7P3	1569960_at	5.62726	4.08447	5.29928	3.60887	5.18182	5.0887	5.57094	5.42983	5.30851	5.71359	6.57876	7.50099	5.36615	5.41139
TBC1D10A	1570035_at	7.98643	5.70117	7.81066	5.69746	8.18913	7.76443	8.0015	7.9631	7.81524	7.85068	8.29356	8.18845	8.02995	7.98051
---	1570155_at	6.04333	6.80121	6.15854	5.84404	6.22308	6.11707	6.63138	6.18642	5.88858	6.24308	7.40177	9.2377	6.09526	5.98442
---	1570300_at	6.74354	5.77811	6.76658	4.82418	6.60267	6.58938	6.30469	6.76534	6.39631	6.60542	7.03796	8.70594	6.01541	6.59588
LOC643201	1570444_at	7.6145	5.59125	7.35502	4.47309	7.57133	7.53869	6.65036	7.40147	7.22544	6.93316	7.29289	7.42272	7.11358	7.52742
ABCB4	1570505_at	5.33385	4.93976	5.39931	5.38878	5.43367	5.47316	5.12874	5.50239	4.99965	5.4575	6.05115	8.69518	5.37856	5.22854
ZNF483	1570534_a_at	7.54632	5.04922	7.22288	5.28754	7.49673	7.20546	7.23882	7.38673	7.06987	7.31661	7.67108	7.56582	7.05647	7.19292
CAPNS1	200001_at	6.04168	8.60518	6.24741	7.8395	5.49843	6.77344	5.46976	5.94072	5.88388	6.17909	6.08849	6.08311	5.99926	6.00065
RPL35	200002_at	10.76	11.2494	9.20545	10.8242	10.1081	11.2605	9.18262	8.53858	10.4974	9.4049	10.2973	9.82383	9.69381	9.35716
EIF4G2	200004_at	10.4394	13.0993	10.9866	12.6399	10.7542	10.6631	10.8608	11.6867	12.9502	12.2363	8.24845	11.7283	12.8905	11.5451
PARK7	200006_at	12.2127	12.7464	11.466	12.8271	12.2578	12.6741	10.7731	10.5824	12.7044	11.5326	10.9788	11.5732	12.2542	10.8473
RPL11	200010_at	9.8852	11.7552	8.97715	10.7366	9.27541	10.2936	8.87705	8.6003	9.72282	8.7605	9.58835	8.8003	9.94484	9.4934
ARF3	200011_s_at	8.12086	10.0134	8.91048	10.0386	8.5712	8.7066	8.68514	9.19212	10.46	9.10607	7.80925	8.09334	9.84423	9.26014
RPL24	200013_at	12.2036	13.3913	11.8847	13.3666	12.4659	13.091	11.2163	10.6997	13.3934	11.9668	12.6564	12.7578	12.2402	10.959
HNRNPC	200014_s_at	10.2387	11.6413	10.2696	12.3201	10.2943	11.011	10.5958	10.9266	12.9263	11.7025	8.98452	11.1412	12.1041	10.5927
2013-09-02	200015_s_at	10.8758	12.3391	12.0235	13.178	11.5782	12.4617	11.1598	11.1802	14.0605	12.0259	11.8855	12.5513	12.4276	11.3488
FAU	200019_s_at	12.3934	12.6175	12.1044	12.7922	12.6727	13.2477	12.0546	10.298	12.1876	11.7895	12.2403	12.5762	11.4127	10.3671
RPL18	200022_at	10.3312	10.4778	9.4699	11.3254	9.6738	11.1316	9.12014	8.6223	10.3256	10.0026	9.85997	9.67715	9.40219	8.72358
RPS5	200024_at	9.74566	10.1092	7.87795	9.80457	8.96958	10.7373	9.02986	8.29275	10.211	10.0532	10.3833	9.33892	9.22403	8.7559
NARS	200027_at	11.844	11.804	11.5554	12.5415	12.464	13.0729	11.4361	11.545	12.1846	11.5938	9.68111	10.1777	12.9126	11.5175
RPL19	200029_at	11.2806	11.9253	11.1427	13.0528	13.4266	12.4087	11.1127	10.5357	13.6444	11.3189	12.0398	12.3328	11.6679	10.6273
SLC25A3	200030_s_at	9.58969	11.5306	9.05316	10.84	9.67433	9.1091	9.49584	10.1149	12.6796	9.92288	8.142	9.62736	11.2029	10.1372
RPL9	200032_s_at	13.9653	14.6281	13.1082	14.4096	14.093	14.1378	12.512	12.1363	14.3848	12.9594	11.4405	13.5827	13.812	12.2511
DDX5	200033_at	8.15755	9.71525	9.31467	10.5461	10.1549	8.7501	8.67458	9.62294	13.4259	11.131	7.43709	10.226	11.0619	10.0192
RPL6	200034_s_at	10.7584	11.6389	10.3039	12.3276	10.4373	10.9941	9.75015	9.48074	13.5407	10.0232	10.2716	11.1128	11.6805	10.7006
RPL10A	200036_s_at	10.9793	12.0581	10.4314	12.511	11.3936	12.4976	11.0038	10.7653	12.4796	10.4694	10.5478	10.4577	11.7397	10.3457
CBX3	200037_s_at	11.5607	12.6308	11.6849	12.7605	12.1573	12.5444	11.7264	11.7311	13.6183	13.6382	10.6299	11.2888	12.3506	11.1325
RPL17	200038_s_at	12.6255	12.7621	11.7574	13.4792	12.9111	12.8159	12.0167	11.4767	13.8705	11.8476	9.81544	12.4463	12.7008	11.4766
KHDRBS1	200040_at	9.23566	10.9177	9.57904	11.3759	9.92746	9.89922	9.45592	9.6975	11.6496	10.0018	8.17858	9.766	11.1478	10.1186
DAD1	200046_at	9.17238	11.4089	9.21458	11.2552	9.94014	9.94542	9.78945	9.47162	12.7743	10.0832	8.98518	9.6781	9.53454	8.62776
C1D	200056_s_at	6.94354	9.40672	7.84119	9.66621	7.6126	7.87854	8.23778	8.36473	10.7336	8.60108	6.22464	7.93897	8.78233	8.40879
RHOA	200059_s_at	8.69323	9.82953	8.07342	9.54841	8.12894	9.69844	8.07054	8.5246	10.459	9.62525	7.80373	8.92032	9.79011	8.46642
RPL30	200062_s_at	13.6874	14.1901	12.429	13.8922	14.0008	14.3476	12.73	12.143	14.415	13.4122	13.2015	13.968	13.5041	11.8166
SNX3	200067_x_at	9.03019	11.4331	9.81558	11.2033	10.1138	11.2355	9.57047	9.75624	12.3563	10.702	8.44977	10.9612	10.8946	10.1363
RPL14	200074_s_at	10.7324	11.2765	8.19394	9.74734	9.32785	10.5208	9.40532	9.57384	11.6594	9.36468	9.51417	10.2463	11.7973	10.4623
RPS6	200081_s_at	10.9503	11.26	10.1591	11.5801	10.1841	10.8163	10.297	9.26251	12.6209	10.5769	10.3008	10.8422	11.2103	10.2003
C11orf58	200084_at	8.05988	9.94078	8.35677	10.308	7.91313	9.05774	8.64364	9.31757	10.3657	9.84172	7.49451	8.55098	10.3864	9.38625
TCEB2	200085_s_at	9.95325	10.4488	9.83343	10.9379	10.2534	11.1524	9.07419	8.6486	9.99653	9.20003	11.9448	9.85254	8.88503	8.7185
COX4I1	200086_s_at	10.9041	11.9905	10.4249	11.8995	11.1451	11.3659	10.5612	9.95913	12.4693	10.3171	9.85257	10.4718	10.9336	10.0395
FNTA	200090_at	10.9337	12.2905	10.8905	12.1047	13.126	13.387	10.3852	9.59434	11.6668	11.2245	10.6834	10.9715	11.0324	10.4527
ATP6V0E1	200096_s_at	7.90146	10.4176	7.99253	10.0248	8.31724	8.45319	8.12579	8.54692	11.0849	8.59091	7.32803	8.17508	8.99164	8.32147
ANAPC5	200098_s_at	10.334	11.3532	10.5222	11.4127	10.3746	10.2856	9.16442	8.80507	11.8694	10.4564	10.2372	10.4455	9.88817	9.68686
RPS3A	200099_s_at	11.7028	12.5219	9.67647	12.5988	11.6248	11.9478	9.69376	11.0013	14.2827	11.3573	8.88543	11.6368	12.3308	10.993
HSP90B1	200599_s_at	8.49337	9.16284	8.74023	10.6235	8.555	8.06159	9.00049	9.57864	10.5505	9.45375	8.41464	9.64291	10.2696	9.65642
MSN	200600_at	7.73764	9.59919	8.58121	9.42567	8.31376	8.07699	9.09733	9.3281	10.3676	9.55438	7.12244	9.22226	9.63263	9.33064
APP	200602_at	11.7252	11.7067	11.7854	11.8627	12.44	10.7305	10.7754	10.5197	12.2604	13.3501	8.54609	12.1898	11.8581	10.8718
PRKAR1A	200603_at	8.65459	10.5988	9.76087	10.8888	9.53512	9.78534	8.91087	9.89662	11.6388	11.1916	8.53497	10.3926	11.4377	10.4998
PRKAR1A	200604_s_at	6.4017	9.04335	6.87457	8.95156	7.19219	7.62491	6.86191	6.71608	8.49625	7.50593	6.50933	6.67101	7.63597	7.62692
PRKAR1A	200605_s_at	4.58263	5.25411	4.39826	6.30842	4.78496	4.46484	4.87641	5.36162	7.15172	6.0098	4.53517	4.76893	6.10222	5.60622
DSP	200606_at	8.59864	9.88324	9.44303	10.5943	9.32706	9.73183	9.60035	10.6516	12.2483	11.2444	8.01872	8.84789	10.8434	9.90818
RAD21	200608_s_at	8.18156	10.1582	8.42872	9.95643	9.51266	8.74179	8.97938	9.77702	9.86477	10.5831	7.92245	8.50629	11.1878	9.85007
CLTC	200614_at	9.03555	11.4113	10.1913	12.2119	10.2439	10.0312	9.61797	10.7133	11.7723	11.335	8.33028	9.77236	11.6546	10.7736
TMEM59	200620_at	10.7341	11.9183	10.151	11.2907	10.3377	11.0725	11.3778	11.0458	12.678	10.731	9.62015	10.1545	10.7073	9.91266
CSRP1	200621_at	8.57345	11.5116	9.75321	10.0836	10.4478	10.1891	9.34555	9.34328	9.00416	10.5091	10.5223	8.5395	9.75325	9.63227
MATR3	200626_s_at	7.2196	8.82251	7.90041	9.68321	7.24298	7.3161	7.59999	8.62069	10.4415	8.24035	6.40204	7.426	10.0324	9.00924
PTGES3	200627_at	9.59075	11.0609	9.85656	11.7258	9.67741	9.15759	9.84579	10.5498	12.5811	11.0819	8.55724	9.62808	11.6416	10.5924
SET	200631_s_at	9.47644	10.8528	9.62817	10.7162	9.61765	9.47831	8.79719	9.20386	12.2782	9.95025	8.8289	9.63159	10.9307	10.2329
NDRG1	200632_s_at	9.01221	11.6006	9.54201	10.4329	10.7952	12.2019	9.08542	8.57687	13.4065	9.29297	9.1677	10.5432	10.6284	9.9537
UBB	200633_at	12.9835	14.2991	13.7359	14.3024	14.2724	14.3222	12.2464	12.4143	12.3793	13.8954	11.5896	12.3151	13.8315	11.9519
YWHAZ	200638_s_at	7.05418	9.4121	7.30985	8.84554	8.57447	8.1993	7.97395	8.8521	10.5856	9.88838	7.02029	8.82933	8.77358	8.16927
YWHAZ	200639_s_at	10.1372	12.0169	10.3082	11.493	11.2484	11.7962	10.831	11.5654	12.0766	11.6382	9.8088	10.2994	12.579	11.2496
YWHAZ	200640_at	6.62868	9.77417	7.61032	9.40877	7.90951	8.38809	8.01374	9.93315	10.2521	8.69027	6.85861	7.20361	10.5782	9.60387
SOD1	200642_at	10.7352	12.1836	10.4274	11.9076	11.1818	10.7563	10.2747	10.4507	13.3634	10.4566	10.2713	10.4849	11.467	10.6892
LDHA	200650_s_at	12.2339	12.7897	11.1524	12.2209	12.1043	13.3468	11.1789	11.4017	14.1849	12.7867	9.82042	11.6372	13.3925	11.6129
CALM1	200653_s_at	7.59351	9.51791	7.2134	8.69412	6.90657	8.0811	7.98768	7.86176	9.24159	8.36494	6.6254	7.83508	7.79957	6.47634
CALM1	200655_s_at	9.96084	11.2043	9.6949	10.5529	11.2057	11.8084	10.8834	10.3365	11.88	12.7046	10.1518	11.5132	10.737	9.08869
SLC25A5	200657_at	10.2835	10.852	9.50961	10.9469	9.61614	11.2833	10.7209	10.2357	11.4558	10.1131	8.27287	9.80674	10.5524	9.88838
TOMM20	200662_s_at	9.37715	9.20274	8.54569	10.1681	9.12001	8.67503	7.82845	7.93535	11.1738	9.14922	7.75242	8.70961	9.5019	8.96171
SPARC	200665_s_at	9.5353	11.7401	11.8255	12.257	11.3637	11.8191	9.71846	11.4823	12.7202	12.1736	10.6636	12.6966	11.0042	10.5799
UBE2D3	200667_at	7.81665	9.913	8.94099	10.5773	9.60195	9.16091	9.10731	9.68553	11.2459	8.8477	7.79429	8.27352	9.89323	9.20729
UBE2D3	200668_s_at	8.24445	9.43417	8.63248	10.3728	9.18286	9.69721	8.40397	9.20417	10.6285	9.84473	7.66049	9.09718	9.56578	9.01117
XBP1	200670_at	7.86117	9.1305	8.66364	9.69632	7.70164	8.25257	8.29637	8.65132	11.0383	10.0327	8.38851	8.45437	9.20088	8.56139
GLO1	200681_at	10.3935	11.0499	9.57663	11.0281	9.98395	9.65129	9.92817	10.569	11.9614	10.2515	7.74273	8.47714	10.7597	10.2105
SRSF11	200685_at	6.49846	9.14878	6.8138	8.27101	7.81641	6.85644	6.00251	6.27965	8.6721	8.50948	5.73273	6.26873	7.87137	7.3972
HSPA9	200691_s_at	8.23499	9.28774	7.77868	9.59391	8.4124	8.87914	8.64499	8.99804	10.8865	9.59419	7.86896	8.43551	9.28568	8.86529
KDELR2	200698_at	8.27328	8.54335	8.06954	9.41517	8.20712	8.26395	9.03234	9.60547	9.60229	9.35932	6.47834	8.05319	10.5556	9.65163
KDELR2	200700_s_at	8.84616	8.22146	8.19816	9.27795	7.67669	8.58435	9.02701	9.62266	9.87205	9.0034	6.77114	7.14464	9.24678	8.80567
LITAF	200704_at	7.74784	10.5529	8.5863	10.2026	8.65343	7.70239	8.13149	8.17585	10.5434	9.61457	7.47036	8.28634	9.35645	8.73904
EEF1B2	200705_s_at	11.8099	12.719	10.2567	12.2937	11.1425	12.0782	10.6926	10.0613	12.2117	10.1606	8.63082	11.0017	11.693	10.9085
MAPRE1	200713_s_at	9.36182	9.82142	9.37597	11.221	9.7217	8.90791	9.28693	9.82188	10.9667	9.96317	8.44879	8.93567	10.7778	9.69818
RPL13A	200716_x_at	10.5498	10.8564	10.397	12.0489	10.6453	11.6293	9.80382	8.68815	11.0902	10.1267	11.287	10.9733	10.4927	9.71947
RPL7	200717_x_at	13.9203	14.6894	13.2533	14.6047	14.5852	15.1141	13.1279	12.827	15.2945	14.4872	14.2446	14.5234	14.67	12.8813
SKP1	200719_at	8.08966	9.67292	8.99815	9.7363	8.81852	9.11044	9.15684	8.26639	9.09663	9.45421	7.1752	6.54024	9.16838	8.64503
CAPRIN1	200723_s_at	6.71486	9.46195	6.63899	8.77193	6.81584	7.7593	8.04899	8.67003	9.75026	7.75084	6.65627	7.25219	8.12808	7.6184
PPP1CC	200726_at	9.2515	10.9014	10.2074	11.6014	10.5296	11.7606	10.2665	10.7879	12.5835	11.204	9.0859	10.7472	11.3246	10.472
ACTR2	200729_s_at	8.04621	8.88358	8.04313	9.21048	6.97123	8.17671	8.5811	8.99861	10.0041	8.92673	5.38565	6.66426	8.58382	8.07224
PTP4A1	200732_s_at	7.46136	7.8401	7.93548	9.2529	7.89429	7.50341	6.85425	7.59138	9.84191	7.83141	7.12809	7.4355	8.68589	7.55176
NACA	200735_x_at	10.2914	12.3004	9.72605	11.9582	10.1922	9.71017	9.69155	9.95102	12.6596	9.76557	9.01856	10.4966	11.2825	10.6649
GPX1	200736_s_at	9.56629	10.7961	9.12474	11.7118	9.50598	12.3627	9.31648	8.65811	9.86602	10.0365	9.96424	10.104	9.41108	8.89455
PGK1	200737_at	8.74963	9.62672	8.07935	9.38576	8.28608	8.43277	8.26915	8.69811	11.5244	8.11171	8.20602	8.55905	8.39037	8.30145
PGK1	200738_s_at	11.3011	11.7071	9.77142	11.2149	9.78403	11.4712	10.0461	10.6862	12.9704	11.4146	7.40275	9.94626	10.6958	9.64279
SUMO3	200740_s_at	10.9065	12.7035	10.958	12.157	11.2661	10.5705	11.64	11.7107	13.752	12.4003	9.31233	11.8637	12.7135	11.5321
FTH1	200748_s_at	9.16883	11.5612	10.0766	11.2681	10.4108	10.3094	9.44526	10.2956	12.0675	9.14482	9.0246	10.6273	11.9197	10.7697
---	200749_at	8.08002	10.1906	7.97447	9.50932	7.67459	7.59575	7.24776	7.3771	9.61006	8.26843	6.45064	7.7441	9.21794	8.29181
RAN	200750_s_at	8.40107	10.172	8.53231	10.1719	8.61834	8.31564	8.25584	8.38323	12.1896	8.20321	8.628	8.50748	9.16154	8.82378
SRSF2	200754_x_at	9.03041	10.6321	10.2505	11.1181	10.8949	10.0306	9.82256	10.3335	12.3654	10.0583	8.59003	10.3342	11.5085	10.654
ARL6IP5	200760_s_at	6.63591	8.93434	7.23834	8.5767	6.78665	6.75433	6.49872	6.21024	8.9326	7.60937	6.35352	6.77156	7.02204	6.49789
ARL6IP5	200761_s_at	9.31204	11.0059	9.70528	11.2545	10.2396	10.5254	8.51346	8.80894	11.4362	10.28	7.4391	9.19261	11.0788	10.0716
DPYSL2	200762_at	6.52545	9.14586	7.43729	9.29448	7.63048	7.18601	7.86714	7.5582	7.99503	8.02955	6.67626	7.91055	7.75143	6.3814
RPLP1	200763_s_at	13.4116	13.6065	12.5759	13.8116	13.2518	14.0665	12.6612	11.3283	11.5464	12.669	13.7854	14.0408	12.5233	11.5413
LAMC1	200771_at	8.77517	8.59604	9.75354	10.8154	10.2881	8.48633	9.4265	9.71828	10.5134	10.7986	8.5184	8.62999	10.369	9.66808
FAM120A	200774_at	10.3684	10.9474	10.7032	11.1115	9.7227	10.566	10.3572	11.1233	11.1723	11.591	7.67152	10.1616	11.7785	10.9065
BZW1	200777_s_at	8.74114	10.6272	9.18786	11.1306	9.28009	9.66239	9.7524	10.0144	11.0155	10.7044	7.33354	9.0787	10.7608	10.1418
GNAS	200780_x_at	8.23121	11.8252	10.7721	12.6154	11.5748	10.5096	9.54914	10.6787	13.6088	11.4901	11.2598	11.4578	12.2956	11.0009
ANXA5	200782_at	6.36303	9.27737	7.95542	10.0212	8.48976	8.64856	7.17602	8.60544	10.374	9.07225	6.48666	8.47797	8.44591	7.67703
ODC1	200790_at	8.24554	8.17112	7.30053	8.79632	8.56491	8.29073	7.72145	8.02181	10.5072	8.66896	7.61436	8.03412	9.44557	8.61289
IQGAP1	200791_s_at	8.04605	10.5546	8.71608	10.4289	8.26665	9.034	7.95922	8.76369	10.2121	8.59178	7.72123	8.27058	8.92666	7.86835
SPARCL1	200795_at	7.88171	9.58698	9.5939	11.0774	11.1915	8.28794	7.14967	9.10271	9.64629	9.85831	9.03883	9.19309	9.56088	8.45061
HSPA1A	200799_at	12.3834	12.3345	13.0044	13.2908	12.8029	11.1069	12.9215	12.3204	10.7995	13.9344	10.1828	12.9373	13.0249	10.9722
HSPD1	200807_s_at	11.8997	12.2213	11.0754	12.1596	11.9313	12.5837	10.8668	11.0334	13.7511	12.977	11.0272	12.2663	12.5412	11.4592
CIRBP	200810_s_at	9.46188	11.2284	11.2724	11.5901	12.3451	10.8762	11.1815	9.22357	11.3983	11.917	8.96892	11.625	11.3141	10.6049
CCT7	200812_at	7.10366	9.46919	7.01695	8.83267	7.0458	7.18327	7.02709	6.58412	7.77722	7.08833	6.65186	6.6849	6.89619	6.84589
PAFAH1B1	200816_s_at	7.90359	9.2027	7.9634	9.51662	9.61465	7.55153	7.91079	7.59541	9.962	8.2652	6.94297	7.42084	8.45665	8.16215
ATP5O	200818_at	9.53011	11.6828	9.11095	11.1746	9.16891	9.35783	9.7418	9.76069	11.5478	9.66231	8.52809	9.4054	10.5745	10.3395
RPS15	200819_s_at	11.8564	13.0855	11.831	12.6717	12.2844	13.6336	11.7159	10.2214	10.8895	11.8049	13.0196	12.0576	10.876	11.1331
LAMP2	200821_at	9.55399	9.3633	8.72163	10.0193	8.57137	9.24973	9.69799	9.47709	10.3274	10.4486	7.56177	9.10506	10.5159	10.0184
RPL29	200823_x_at	8.37764	9.95687	6.96567	9.36898	8.07918	10.3003	8.07839	7.01896	8.28464	10.4611	7.77238	7.23544	8.55688	8.06593
SCD	200832_s_at	7.01789	8.12089	7.25747	8.5985	8.27219	9.21641	7.6508	9.7433	9.88042	9.39842	6.71032	8.02648	10.8476	9.51577
RAP1B	200833_s_at	9.26595	11.1791	10.1538	11.7969	10.4646	9.60801	9.22246	10.073	11.8579	10.1023	8.0176	10.5193	10.6738	10.5213
CTSB	200839_s_at	9.66171	11.1884	10.5178	12.1594	9.91913	9.94702	9.78547	10.0008	12.6547	11.8274	9.63388	9.70776	9.93029	9.54454
TMEM66	200847_s_at	10.3944	11.9661	10.0968	11.8463	10.1608	9.70664	9.31138	9.43011	12.211	10.7007	7.93375	10.4433	10.7275	10.1493
AHCYL1	200850_s_at	6.87071	9.47257	6.90956	8.88028	6.28664	7.17965	6.61965	7.54369	7.55333	7.19752	6.86782	7.29538	8.66527	7.82029
H2AFZ	200853_at	7.8963	10.0203	8.20157	9.94445	8.51666	7.86445	7.59624	8.67062	11.2579	8.93727	7.69193	8.31265	9.80425	9.08659
RNF114	200868_s_at	7.16882	8.82048	7.34191	9.12789	6.76025	7.74667	7.75014	6.92477	9.65492	7.53622	7.14017	7.90091	7.39448	7.28449
STRAP	200870_at	8.43581	9.05714	8.70345	10.4587	8.54085	8.27656	7.58801	7.80394	10.6013	9.53742	8.24213	8.76202	9.59135	9.05137
S100A10	200872_at	8.36937	9.34871	9.5806	10.7678	9.65768	8.35233	9.4594	9.25038	12.0186	9.87825	8.22109	9.56478	9.72171	9.2334
CCT8	200873_s_at	10.8629	11.1482	10.468	11.607	11.5121	10.4246	10.9612	11.0997	13.2495	11.6881	9.56595	10.658	12.2849	11.3411
NOP56	200875_s_at	9.93467	10.7205	9.32268	10.2722	10.3175	9.03214	8.16461	8.58746	11.1825	9.55128	10.664	9.77859	10.0147	9.28225
PSMB1	200876_s_at	7.01565	10.0916	8.06507	9.86423	7.67819	8.07909	7.78107	7.87968	10.8774	6.54395	6.90358	7.25283	8.47963	8.39094
CCT4	200877_at	8.31511	10.6154	8.69581	10.519	8.63939	8.48516	8.41366	8.77248	12.1323	8.97533	7.13695	8.31066	9.9421	9.16021
EPAS1	200878_at	7.33363	10.3428	8.3582	9.41462	8.93928	8.81166	7.22396	8.50836	8.61126	8.64816	7.40988	8.39604	8.58132	8.10615
DNAJA1	200880_at	8.91497	10.5101	9.28301	10.5742	9.31533	9.12	8.12671	8.86138	11.5359	10.0255	7.70832	9.52074	9.72757	8.87435
DNAJA1	200881_s_at	7.70677	9.56681	7.90031	9.797	7.89367	7.72749	7.62009	8.02537	11.4389	8.95825	6.88481	7.60226	9.41752	8.59314
UQCRC2	200883_at	6.00469	8.73445	5.82727	7.42062	5.26587	5.87613	5.47257	5.9783	8.92487	6.03633	5.74677	6.09466	6.45548	6.63305
STAT1	200887_s_at	10.3917	11.0921	11.1485	12.7718	10.519	12.4189	10.9377	11.6595	13.1115	13.4215	8.72023	11.0296	12.7192	11.0779
SSR1	200891_s_at	11.1296	12.159	11.0326	12.1831	10.8115	11.8818	10.7149	11.4672	12.38	13.6617	9.62074	11.4752	11.7989	10.7872
TRA2B	200893_at	10.9111	12.2265	11.554	12.604	11.7867	11.6099	10.8165	10.8955	13.5532	12.9724	10.014	11.649	12.5124	11.1371
PALLD	200897_s_at	8.51823	9.47746	9.62439	10.8223	11.3388	8.50121	7.92042	9.63532	11.1896	10.4647	7.45213	11.2164	11.4193	9.95422
2013-09-15	200902_at	7.90808	9.56132	7.93405	9.86086	7.6095	8.99119	7.71127	8.54914	10.9963	9.27387	8.16584	9.11276	9.24774	8.22412
RPLP2	200908_s_at	8.84475	9.01334	8.20015	9.08588	8.38187	9.00391	9.59241	9.51723	7.74787	11.0202	8.07765	8.20899	10.1167	10.1337
EIF4A2	200912_s_at	12.2412	12.8239	12.1314	13.62	13.3506	12.8929	11.7693	12.1899	14.67	13.6997	11.9136	13.2895	13.9138	12.0286
KTN1	200914_x_at	9.4107	10.7829	9.0678	9.69859	8.60246	9.00766	9.37733	7.98864	9.76774	9.91366	8.16436	8.89224	9.07603	7.67434
KTN1	200915_x_at	9.12404	10.8858	9.32459	10.5064	9.51634	9.7533	9.44362	9.18874	11.0775	11.2357	8.42175	8.80812	10.4057	9.50967
BTG1	200921_s_at	6.69931	9.65912	7.62305	9.97645	8.12036	7.89413	7.20083	8.37398	9.83344	9.36333	6.65178	8.4155	8.82485	7.81099
VCL	200931_s_at	9.33402	10.2634	9.77684	10.8993	11.8546	10.7834	10.3691	10.369	11.9921	11.7006	10.5187	10.9646	12.5963	11.3165
RPS4X	200933_x_at	13.0786	14.2919	11.8371	13.3145	13.601	13.9603	12.057	11.6087	13.4881	12.823	12.9128	13.3395	13.5054	11.8577
DEK	200934_at	9.14372	10.9079	9.55335	11.0089	10.035	8.57911	10.2327	10.3611	12.1587	11.0306	8.03565	9.61681	10.0044	9.22915
RPL8	200936_at	10.6533	11.3805	9.72019	10.6317	10.174	12.52	10.3345	9.10271	11.7391	9.97427	10.1798	9.70624	9.9691	9.62301
RPL5	200937_s_at	10.9332	11.3869	9.86812	11.6678	10.9542	10.9691	9.33788	9.51146	12.9424	9.99103	10.1953	10.8428	11.3086	10.6484
HMGN1	200943_at	10.345	11.2114	9.14484	10.7319	9.77046	9.18538	10.0484	10.5613	12.1384	10.0407	9.12072	9.71186	11.3005	10.4444
HMGN1	200944_s_at	12.1549	12.9802	11.4204	12.5549	12.1609	11.431	11.6224	11.7705	14.0084	13.317	9.31804	11.9337	13.5002	11.7784
SDCBP	200958_s_at	7.94717	9.65429	8.52591	9.92279	8.76544	9.90024	8.44375	8.67397	11.6842	10.3388	6.89753	9.08382	10.2149	8.98071
SEPHS2	200961_at	8.63577	9.49827	9.56823	10.9394	9.49181	9.51831	8.96117	9.84073	10.8659	10.1878	7.69512	9.07665	10.0328	9.39663
RPL31	200962_at	7.86754	8.42946	7.85895	10.0859	8.22108	8.97663	8.36939	7.71935	10.1481	8.62729	7.78999	8.10613	8.24021	7.59985
RPL31	200963_x_at	14.1712	14.4425	13.9621	14.8613	14.6596	14.7855	13.2962	12.3429	14.92	14.0154	13.3545	14.4992	14.0952	12.3552
SERP1	200970_s_at	7.37297	9.2918	8.04307	9.95273	8.08878	7.73345	7.99866	8.5353	10.6691	8.56464	6.8034	8.12134	9.2898	8.46169
SERP1	200971_s_at	11.298	12.4767	11.4618	12.6426	12.4187	12.8958	11.4333	10.5154	12.6206	12.2366	11.6814	12.1733	11.1709	10.1286
ACTA2	200974_at	8.50941	10.3742	10.2076	10.2508	11.2144	9.42432	7.72144	7.94442	9.77705	10.605	10.5928	10.6253	8.63725	8.29551
PPT1	200975_at	10.6049	12.1975	11.0024	12.4873	10.1538	11.1683	10.4205	10.6504	11.8359	11.5106	10.0505	10.0342	10.8556	9.79816
MDH1	200978_at	8.46162	12.023	9.61577	11.5645	9.25524	9.68479	8.93199	9.41988	12.137	9.25519	8.03962	8.43956	10.7617	10.117
GNAS	200981_x_at	8.55349	11.7659	10.7746	12.6073	11.6482	10.5781	9.71071	10.8277	13.5546	11.5332	11.6531	11.8843	12.2137	10.9502
CD59	200983_x_at	9.01001	11.1272	9.38672	10.4968	7.76503	9.05633	8.65383	8.8268	9.88536	8.54779	8.05278	8.53653	8.14525	7.59593
CD59	200984_s_at	8.02965	10.4012	8.53536	10.1989	7.90408	8.46753	8.26891	8.07397	10.596	7.84246	7.31216	7.92408	7.92516	7.24032
CD59	200985_s_at	8.08887	10.6768	8.94616	10.2117	8.97387	9.01746	8.2573	8.42563	12.4284	8.95056	8.16464	9.00914	8.85293	7.91746
HIF1A	200989_at	11.1432	11.2839	10.7733	11.466	11.5896	11.5416	10.9812	11.073	12.478	12.6221	8.74178	11.5523	12.4918	11.0085
IPO7	200993_at	7.80807	9.4924	6.68839	8.73741	7.79214	8.73282	7.95034	7.97186	9.73566	8.29788	6.84245	7.25886	8.53316	7.99349
IPO7	200994_at	8.47312	9.49124	7.54166	9.05802	7.73329	9.40422	8.49178	8.09423	9.69078	9.56089	6.57354	7.91539	9.41624	8.65796
IPO7	200995_at	8.26307	10.2396	7.69382	8.59755	8.1084	8.44914	8.05183	7.90114	9.4379	9.72557	6.52126	7.55924	8.90013	8.42982
ACTR3	200996_at	8.77148	9.51487	9.2451	10.7315	8.55071	8.73262	8.98398	9.43195	11.4926	9.45292	8.30241	8.90638	10.2124	9.35898
CKAP4	200999_s_at	10.198	11.2786	11.692	12.6002	11.3785	10.7892	11.0702	10.4621	11.5149	10.9682	9.29903	10.919	10.4138	9.91907
CD9	201005_at	7.37314	9.61883	9.37971	11.0438	7.65941	8.04925	9.68093	10.317	11.8034	10.5352	8.25921	9.71906	10.0885	8.73167
TXNIP	201010_s_at	8.3607	10.0968	9.00153	10.0646	8.84185	8.58003	8.76023	8.96321	10.6822	9.69072	7.69315	9.03203	9.98789	9.10581
ANXA1	201012_at	10.6184	11.0773	9.43506	11.1598	9.38184	10.0137	8.56448	10.4534	12.994	9.06624	8.68194	9.25378	11.6943	10.7104
PAICS	201013_s_at	9.08079	10.7543	8.34056	9.63165	8.09748	9.09325	8.79483	8.29527	11.2841	8.85157	8.3152	8.28872	9.71874	9.18837
EIF1AX	201016_at	8.24877	9.74805	7.10389	9.10536	7.94007	8.05282	6.99309	7.29582	9.84077	7.8577	6.53529	7.33496	9.81795	8.58906
EIF1AX	201018_at	7.4701	10.0185	7.56829	9.33828	8.58457	8.76705	7.50131	6.85463	10.5385	8.22861	7.08171	7.21436	9.24312	8.14993
EIF1AX	201019_s_at	9.43639	10.5114	8.50495	9.73636	8.77108	9.42296	8.5876	8.34164	10.5547	10.1612	7.99921	9.43718	10.1785	9.17438
DSTN	201021_s_at	8.46198	10.1275	8.91354	9.62306	8.27699	8.0713	8.22441	8.83793	10.4748	8.62158	7.75946	8.15235	8.39694	7.6832
DSTN	201022_s_at	9.92077	12.9339	10.7086	12.4185	11.8958	10.7148	9.65818	10.6688	13.4446	11.2257	8.78917	10.806	11.1454	9.97805
TAF7	201023_at	8.43857	9.28766	8.73251	9.66495	8.41697	8.37397	8.576	9.22972	10.5859	9.49096	6.45447	9.00841	9.31832	8.65589
CD99	201029_s_at	7.52024	9.82067	9.77895	10.4172	10.3123	10.6508	8.42533	9.32038	9.82105	10.3848	10.1675	10.4792	10.1767	9.46034
LDHB	201030_x_at	11.2429	12.51	10.9762	12.2875	11.3851	11.7189	11.2271	11.2876	12.9237	11.1304	9.53904	11.2154	11.6931	10.814
BLCAP	201032_at	7.89594	9.47301	9.63335	10.6897	8.86541	8.59547	9.50296	8.51774	11.1309	9.03969	7.83223	9.32771	10.0799	9.38893
RPLP0	201033_x_at	13.6999	14.4486	12.9641	14.4272	13.7818	14.6461	12.733	11.6702	14.3326	13.0833	14.081	13.912	13.3623	11.8086
ADD3	201034_at	9.69632	10.7429	9.94015	11.4367	9.90015	9.40767	9.63452	10.1094	11.2406	10.3568	7.60351	10.3776	10.3496	9.90525
HADH	201036_s_at	9.97869	11.092	9.51017	10.3986	10.5217	10.9972	9.31056	9.78275	11.7762	9.93558	8.5136	9.64326	11.2936	10.3493
DUSP1	201041_s_at	7.20812	8.57197	9.70241	8.60877	12.0122	8.93006	8.5386	7.57892	9.27079	8.57171	7.79328	10.9232	9.83626	7.81651
RAD23A	201046_s_at	8.01863	8.78647	8.24577	8.39405	8.50858	11.3424	7.79611	7.37216	8.1067	8.58145	8.3517	7.92076	7.77826	7.89262
RAB6A	201047_x_at	8.58558	9.64565	8.35613	10.2335	9.40642	9.2595	8.79693	9.34088	10.5245	10.5057	8.06027	8.36217	10.339	9.61002
HNRNPA0	201054_at	9.35877	11.0246	9.60752	11.3169	9.48671	9.47782	9.23729	9.23755	11.2709	10.2217	7.52513	9.20143	9.9582	9.61884
STOM	201061_s_at	8.67719	10.5142	9.61612	10.7028	10.3086	10.0853	8.45123	9.38627	9.90166	9.61387	8.63504	8.88264	9.01246	8.23564
RCN1	201063_at	8.51501	10.2092	8.99291	9.73853	9.21284	9.19554	7.72488	8.88823	10.8576	9.21127	8.18023	9.33041	9.83795	8.78661
PSMC2	201068_s_at	9.17041	9.9296	8.77903	10.47	9.44588	8.80215	9.33926	9.2666	11.3421	9.26494	7.54875	8.91405	9.1962	8.77471
MMP2	201069_at	7.70683	9.23788	9.6972	10.2984	9.25872	9.42566	7.91445	9.98615	8.79264	10.7239	9.02424	9.75659	8.59682	8.9246
SF3B1	201071_x_at	8.60693	10.1533	9.84143	11.4357	9.85787	9.3099	9.49202	9.90472	12.6752	10.3379	8.23586	10.1432	10.9754	9.93157
TM9SF2	201078_at	8.16709	9.48014	8.72506	10.3643	8.0495	9.4216	8.78046	8.58394	11.4043	9.92098	7.64589	7.85537	9.05141	8.64696
BCLAF1	201084_s_at	7.84986	10.1981	8.83206	10.6944	8.67142	8.84037	8.16237	9.06654	11.0148	9.29099	7.1954	8.90665	10.8005	9.67557
SON	201086_x_at	8.23815	9.77877	8.23571	10.1153	8.75038	7.51368	8.6712	9.06158	11.2152	8.59906	7.24208	8.60661	9.75886	9.08455
CBX3	201091_s_at	9.48306	9.2643	8.46684	9.35092	9.73928	9.88863	9.80496	9.71717	11.2113	11.0843	8.44369	9.19041	8.84918	9.05142
RPS29	201094_at	14.506	14.4307	13.9256	14.3891	14.1867	14.7608	13.6049	12.628	14.5486	15.196	13.8946	14.7598	13.9787	12.3072
ARF4	201097_s_at	9.3998	10.5616	9.56073	10.7207	10.25	9.73741	9.26396	10.2869	12.3928	11.2771	8.20844	10.5433	11.559	10.4299
COPB2	201098_at	9.55563	11.4249	10.2581	11.2576	9.79966	10.0464	10.0925	10.3469	12.3326	10.9643	8.97652	10.0655	10.717	9.86609
USP9X	201099_at	8.47332	9.97502	7.93823	9.84587	8.37379	8.81578	8.22591	8.60979	10.4556	9.4879	8.07765	8.28499	9.7756	8.43007
THBS1	201110_s_at	5.47527	7.38803	5.90756	7.24124	6.63496	5.9455	5.99865	6.69981	5.40234	8.87415	5.43833	7.83	6.08507	6.34086
CSE1L	201112_s_at	7.04552	9.22547	7.29713	9.72807	7.18239	8.05406	7.74847	8.49417	10.1298	7.51379	7.63629	8.08512	9.69033	9.16021
CPE	201117_s_at	6.13704	6.44764	5.0565	6.56715	5.41317	4.35445	4.98712	5.97016	5.25793	6.28158	3.95249	5.38777	4.75092	3.9793
PGRMC1	201121_s_at	9.04246	11.6269	9.34448	10.7431	9.84347	9.84591	10.0554	10.2002	11.3178	10.107	8.91817	9.61698	10.9647	9.83283
CDH1	201131_s_at	7.99945	8.03797	8.02077	8.96911	7.40811	6.93749	7.88889	8.75695	8.90696	8.05348	6.11989	8.48857	9.14406	8.23811
HNRNPH2	201132_at	6.24859	7.34651	5.72933	7.9723	6.62473	5.9337	7.36873	7.5559	9.28018	8.87616	5.45388	6.77932	8.13232	7.56246
COX7C	201134_x_at	11.7945	12.3332	11.5758	12.4668	12.6057	12.6782	11.8525	11.1664	12.8965	11.9436	9.92263	11.0702	12.1923	11.1839
PLP2	201136_at	8.96196	11.2329	8.98326	9.70617	8.12476	7.79705	9.04847	9.39462	10.1533	9.36016	8.34426	8.81772	9.23701	8.51259
HLA-DPB1	201137_s_at	8.50771	9.06818	10.3216	10.7755	9.247	10.8152	8.52186	8.85409	8.93446	9.40071	9.05836	9.08308	8.07454	7.20001
GPNMB	201141_at	7.014	8.91218	7.77445	10.179	8.56078	8.04235	6.50715	8.25517	8.68584	8.08159	6.17134	7.74969	7.71413	7.34588
NFE2L2	201146_at	7.50769	10.4469	8.24232	9.99982	7.76159	8.22384	8.46648	9.17821	11.4821	9.85697	6.92258	7.92507	9.60241	9.06614
TIMP3	201150_s_at	6.08096	8.69869	8.01942	9.51886	6.98849	8.26227	6.50361	6.44272	7.6333	7.56993	6.45111	7.95551	6.6582	7.06994
MBNL1	201153_s_at	7.57089	9.23541	8.62917	9.3118	8.61999	7.91786	8.43395	8.98774	9.62563	9.34847	6.59452	8.57375	9.016	8.54486
RPL4	201154_x_at	11.1806	11.909	9.99711	12.4089	11.1993	12.1982	9.71054	9.72353	11.1943	9.25375	11.6588	11.3756	11.6034	10.7363
IGFBP7	201162_at	9.83267	11.4111	9.45901	11.033	10.1257	9.64543	8.31554	8.88055	9.86885	9.65471	9.18014	9.7559	9.05379	8.87322
IGFBP7	201163_s_at	13.117	13.5763	12.4709	13.1835	12.9948	12.8647	9.97249	11.1189	12.7002	13.5007	12.8852	13.3519	12.4604	10.723
PUM1	201166_s_at	9.44089	10.8295	9.73942	11.0265	9.74124	9.57543	9.57953	10.5442	11.1328	10.9696	8.31614	10.0274	11.9795	11.0928
GNAI3	201180_s_at	9.4875	10.5551	9.95156	11.1907	9.56629	9.22266	9.74829	10.5199	11.7701	10.7154	8.33066	9.18039	11.4825	10.6617
GNAI3	201181_at	7.37876	9.11391	6.62948	8.91978	7.46607	7.3391	6.66586	7.06454	8.68759	7.15554	6.82331	7.3519	8.27004	7.97485
LRPAP1	201186_at	10.32	11.401	10.3009	10.4492	10.568	10.6673	8.95376	8.90742	9.8254	9.59043	10.3771	10.3626	8.94909	8.54907
PITPNA	201190_s_at	7.88118	9.07711	8.76529	10.0169	10.2461	8.59522	9.18769	8.2809	9.69026	9.93782	7.05582	8.46546	9.18142	8.55754
CREG1	201200_at	8.93009	10.5483	9.06046	10.5411	9.25922	9.21528	8.52707	8.86339	10.9978	9.38856	7.91176	9.24054	9.37978	9.18137
PCNA	201202_at	7.24783	10.7692	8.12053	9.51688	7.29515	6.78507	7.50282	8.56277	10.3016	9.7552	6.79434	8.05623	9.3654	8.67128
DDX3X	201210_at	10.0128	10.6163	9.86767	10.7973	10.372	9.90527	9.28054	9.33703	11.949	11.3715	8.40184	10.1204	10.7143	9.71072
LGMN	201212_at	7.51992	8.86338	8.13823	9.62863	8.01423	8.05426	8.16119	8.39929	8.78974	9.73465	6.17077	7.94329	8.73992	8.42815
PLS3	201215_at	7.43736	10.3421	9.13806	10.7608	9.20798	9.18256	8.05605	8.1955	11.1157	9.40139	6.82714	9.76895	10.8202	9.94659
RPL3	201217_x_at	11.141	11.8093	10.5741	12.3943	11.9988	13.5494	10.94	10.545	11.8027	10.108	11.4295	10.8859	11.7636	10.942
CTBP2	201218_at	8.4084	9.75902	8.9376	10.5899	8.5487	7.97884	8.47575	9.83622	10.3896	10.0493	6.86473	9.92384	10.9136	10.1428
RAD23B	201223_s_at	7.83385	9.78018	7.99349	9.3834	8.20831	7.66254	7.77997	8.59239	9.87699	8.64646	7.55688	8.33038	9.69241	9.4016
CAPZA2	201238_s_at	7.43097	9.62958	7.47611	9.50661	7.60181	7.57118	8.94555	9.77622	10.3011	8.62927	6.41123	8.2665	8.38775	7.38985
LOC653566 /// SPCS2	201239_s_at	6.83667	9.95474	6.32663	8.62834	6.76108	7.29036	8.07166	7.99739	11.0416	8.0031	6.46308	6.56105	7.12803	7.19831
LOC653566 /// SPCS2	201240_s_at	8.76047	10.6879	9.33346	11.0086	10.9228	9.5246	9.89821	10.3312	12.3224	11.347	8.01179	9.39818	11.1737	10.2366
DDX1	201241_at	8.19043	9.63286	8.5955	10.1554	8.77799	8.69625	8.35146	9.06458	10.5456	8.07099	7.26354	7.90898	8.95791	8.34435
ATP1B1	201242_s_at	8.07194	10.1307	9.0138	9.07037	7.83498	6.99617	8.03388	7.42976	6.91685	10.5228	7.46461	8.89788	9.31718	9.20152
SLC2A1	201250_s_at	9.32555	9.05114	9.39141	10.2504	9.39766	10.7692	10.1552	9.32582	11.641	11.0469	7.85199	8.20263	8.89013	8.5812
RPS6	201254_x_at	14.0425	14.3019	13.466	14.525	14.269	14.563	12.693	12.3434	15.3499	13.5946	13.5792	14.0403	14.3774	12.6911
RPS3A	201257_x_at	13.7473	14.2383	12.3273	14.2943	14.0432	14.1511	12.0181	12.4815	15.1129	13.9281	11.898	14.1037	14.3919	12.4262
SYPL1	201260_s_at	8.43854	10.0287	7.78423	9.09348	8.34052	8.19545	8.81996	8.81012	10.2914	8.37258	7.15755	8.22687	8.50293	7.60811
BGN	201261_x_at	8.18287	10.6735	10.2874	10.8496	10.5867	9.50054	8.48729	7.88398	8.73126	9.86768	8.36796	10.5741	8.21368	7.79586
SRP9	201273_s_at	8.45012	9.42074	8.6776	10.6881	8.63845	8.623	8.63464	9.28499	11.832	10.2882	7.09023	9.07147	10.4236	9.67596
PSMA5	201274_at	8.81341	10.27	9.02816	10.0861	8.73902	9.20085	9.05656	9.07379	12.0671	9.16474	8.19842	8.91263	9.16364	9.01503
HNRNPAB	201277_s_at	8.98568	10.6894	8.77373	9.82725	8.79256	8.9496	9.47146	9.76012	10.9247	9.86973	8.21784	9.40159	10.6775	10.1038
DAB2	201280_s_at	5.92245	7.02771	5.9627	7.17409	5.38145	5.34478	6.3396	6.87356	5.18195	8.07253	6.73301	7.03949	6.15188	6.17185
MKRN1	201285_at	7.40121	9.88516	8.15613	9.6855	7.72422	8.16873	9.15209	9.70727	10.068	8.49371	7.27029	8.78912	8.57417	7.72299
CYR61	201289_at	7.73162	9.71156	9.25334	9.43237	10.0908	8.23327	7.66742	7.43628	11.5117	8.65526	7.36987	11.1933	9.06543	8.20309
TOP2A	201292_at	6.89449	8.96319	7.47035	9.19636	6.99465	6.27702	7.88929	8.84475	9.5122	8.74946	6.37462	6.52753	10.041	9.09467
PPIA	201293_x_at	10.4197	12.1182	10.3881	11.4556	10.7679	11.1738	10.3109	10.3472	12.7009	11.01	9.56219	10.3314	10.6612	9.93009
WSB1	201296_s_at	10.7335	10.0843	10.3192	10.3906	10.4378	10.0135	11.4299	10.3842	10.1861	10.5013	7.11677	11.0732	10.127	8.93166
PRNP	201300_s_at	8.54779	11.0198	9.4845	10.9543	9.87062	9.07052	8.61047	8.59301	11.9909	10.0786	7.40132	9.95657	9.85253	9.11082
ANXA4	201302_at	8.92279	9.92164	9.04759	10.3354	8.28873	9.98432	8.14598	8.32249	9.74109	8.64416	6.99497	8.14241	10.4593	9.57129
EIF4A3	201303_at	8.42648	10.4346	8.61509	10.0967	8.63815	8.83089	8.33347	8.39409	11.0398	8.95138	8.06943	8.64477	9.23753	9.17885
C5orf13	201310_s_at	9.6833	11.2311	10.2289	11.8835	9.9446	9.13222	9.456	10.4851	10.4099	10.6312	8.65306	10.2665	10.0696	10.1058
SH3BGRL	201312_s_at	6.68001	9.37472	8.08687	10.0679	8.30568	8.51155	8.07398	8.64623	9.56044	8.23467	6.3685	8.07334	8.88154	7.99743
ENO2	201313_at	6.63577	8.08665	7.89041	8.90753	7.89097	7.74113	7.92939	6.64614	7.65192	5.48852	6.77379	7.54821	7.1202	6.91816
PSMA2	201316_at	7.3634	9.20455	7.48696	9.58229	7.24226	7.93736	7.71324	7.58448	8.62349	7.48719	6.53858	7.10035	7.79525	7.37455
PSMA2	201317_s_at	9.00105	10.42	8.97849	10.3045	8.42916	9.35395	9.24507	9.70373	11.6344	9.90778	8.54908	8.47243	9.6122	8.79646
ATP5B	201322_at	8.80301	10.8882	8.53562	10.1626	8.06754	9.42267	8.25727	9.02659	10.4126	8.99412	9.01221	8.72979	10.1037	9.58302
EMP1	201324_at	8.39293	8.74679	11.1634	11.7418	11.4754	11.5854	9.26127	9.92008	10.9572	11.3842	8.43587	11.2317	10.0606	9.23566
CCT6A	201326_at	10.5069	11.1047	9.84162	11.1495	10.7597	9.78763	10.1135	9.5482	11.2781	10.0386	8.32302	10.0465	9.90135	9.0683
RARS	201330_at	5.92858	8.15618	5.97336	7.84998	6.0576	5.75664	6.29799	6.71242	8.21766	6.3399	5.87	6.23907	6.88405	6.57562
VAMP3	201336_at	9.59385	11.8247	9.98924	11.2434	10.1007	9.86091	9.13074	9.41155	10.538	9.58146	8.47951	9.35735	10.2575	9.80731
SCP2	201339_s_at	7.96629	8.83014	7.14391	8.89274	7.59011	7.43344	8.16951	8.92555	10.9537	8.00499	7.06556	7.32299	8.59457	7.95564
UBE2D2	201343_at	8.86838	9.71238	8.80248	9.99091	8.58866	8.79478	9.35884	9.8499	10.5945	9.73901	8.55672	9.2136	11.2671	10.1422
UBE2D2	201344_at	7.60883	8.68951	6.87094	9.55649	7.37128	8.11491	8.07321	7.58225	8.59741	7.92902	7.00337	6.98797	9.54328	8.9155
YME1L1	201351_s_at	8.14368	9.73972	8.9362	10.3764	7.84055	8.29599	9.00326	9.0637	10.7191	8.94575	7.05904	8.66389	8.57365	8.52887
YME1L1	201352_at	10.0836	11.6598	11.1368	11.9672	9.99962	11.1849	10.5671	10.3879	12.0846	11.7173	9.08347	9.24042	10.8716	10.2945
COPB1	201359_at	6.74833	8.54995	6.98373	8.48969	7.25883	7.75079	6.69139	7.05305	9.62794	8.08289	6.57975	7.10691	7.86803	6.77418
ANXA7	201366_at	7.38279	8.92072	7.99349	8.99481	7.34334	7.48378	8.20109	8.57945	10.5949	10.1528	5.89425	7.3994	10.6799	10.4075
ZFP36L2	201368_at	9.17578	12.5424	10.5611	12.0517	10.9571	9.97754	10.3524	10.0649	11.7296	11.0248	9.46568	11.1058	11.2618	10.3297
CUL3	201370_s_at	6.03136	8.24942	6.19671	7.80854	6.14199	6.06797	5.41915	5.93117	9.73797	6.97027	5.70696	5.70978	6.90536	6.33066
CUL3	201371_s_at	8.48501	9.98298	9.44694	10.7177	9.08633	9.53461	9.20166	9.07573	11.8052	9.08972	8.74546	9.7338	10.3939	9.45458
PPP2CB	201375_s_at	9.04598	10.3	8.60155	10.027	8.8821	8.21409	7.77955	8.78971	10.9455	9.97538	7.94524	8.72082	10.4685	9.41244
DHX15	201385_at	9.80949	10.8865	9.86919	10.982	9.71283	10.6234	9.5269	10.3195	11.6035	10.6753	7.82666	9.28664	12.0301	10.6304
CSNK2B	201390_s_at	7.39078	9.66659	7.82231	9.62943	7.60042	8.27568	7.84112	7.8235	9.13467	8.08257	7.33849	7.02271	7.88069	7.56377
TRAM1	201398_s_at	11.1739	13.2097	11.5059	12.4356	12.4599	13.1622	10.9817	11.5523	13.6385	12.6339	9.31684	12.0936	12.3513	11.3292
RPL36A	201406_at	10.8336	11.2741	8.7632	10.7813	9.61409	10.2127	10.5332	10.1561	10.2559	11.1538	8.67102	8.92209	10.4763	10.3983
PPP1CB	201408_at	6.65811	9.21294	6.89443	8.68396	7.20356	7.58039	6.64858	7.21658	9.87053	8.18873	6.87157	7.52623	8.53983	8.1123
PLEKHB2	201410_at	7.43578	9.36826	9.08955	10.2698	8.62493	9.08318	8.95097	9.11514	10.5506	10.0802	7.53669	8.64443	10.2068	9.47444
SOX4	201416_at	10.2331	10.6582	10.4551	10.8305	12.2877	10.2274	10.0327	8.85721	10.2258	10.9184	9.35575	10.3796	9.59946	9.81313
SOX4	201417_at	7.45373	9.27401	8.24304	10.1835	8.99343	6.48914	8.49637	8.73387	10.4864	10.2416	5.81371	7.91708	10.4655	10.401
CUL4A	201424_s_at	6.72188	8.49454	8.35012	9.77959	7.77915	7.70057	7.76549	7.73065	10.4553	9.55548	6.69168	8.0982	9.05456	8.26936
ALDH2	201425_at	8.81495	10.533	9.67257	10.7568	9.3592	9.43625	8.51936	8.64565	9.55366	8.56749	8.08866	9.76882	9.28193	8.26137
VIM	201426_s_at	7.43095	8.8207	7.97201	9.90177	7.71204	7.6458	6.7983	7.50392	10.3628	7.53302	7.1036	8.20047	7.04713	7.0597
SEPP1	201427_s_at	10.7173	11.8185	11.6743	12.6661	11.7675	12.6556	10.1352	10.6572	11.6514	11.6595	12.0759	12.7155	11.3342	10.4286
DPYSL3	201430_s_at	5.28696	7.48332	6.30382	7.49758	6.12013	5.91338	7.63062	5.82308	6.07178	5.88453	6.69019	6.23284	5.51234	4.75823
DPYSL3	201431_s_at	6.10564	9.36161	7.07732	8.53823	7.15914	5.89274	7.03463	6.64285	7.95393	6.53091	6.53187	7.15944	6.66016	6.35355
CAT	201432_at	7.46856	9.59151	8.10652	9.69967	7.75953	8.48239	7.2538	7.02173	8.80701	7.88672	6.78557	6.8518	8.74328	7.1205
EIF4E	201436_at	6.54824	8.21419	6.84008	8.88674	6.90902	6.81954	6.865	7.25827	9.52681	6.68634	5.98162	6.87118	7.39905	7.33401
EIF4E	201437_s_at	7.70847	8.91475	8.30396	9.68099	8.36279	9.3353	8.56852	9.41648	9.91967	9.53544	7.868	8.33509	10.0123	10.0821
COL6A3	201438_at	7.93358	10.6616	11.3774	11.7385	11.6153	10.5096	9.08876	11.7793	10.8167	12.9937	8.83759	12.4971	10.9617	10.6819
COX6B1	201441_at	10.3453	12.3018	10.6933	11.3899	10.2017	11.915	9.90997	9.55269	10.3513	9.60618	10.3753	10.5975	9.96199	9.82441
ATP6AP2	201443_s_at	9.75202	10.6911	9.98155	11.3948	9.97773	10.1312	9.34815	10.4187	12.4131	11.0323	8.20942	10.172	12.3613	10.3293
TIA1	201448_at	8.1731	10.2239	9.89326	10.8612	9.30756	9.17954	8.91082	8.7546	10.5395	10.7455	7.66204	9.25854	10.2229	9.21585
TIA1	201449_at	8.96829	10.4223	9.38893	9.90361	9.69073	9.5612	9.24043	8.72395	10.683	10.5406	7.77931	8.21988	9.35318	8.95552
RHEB	201453_x_at	10.6439	11.643	10.17	11.2601	11.4969	11.0074	10.2875	10.6594	12.5286	10.5883	8.94447	11.168	10.6361	9.67485
BUB3	201458_s_at	7.68879	10.1107	8.15008	9.57968	7.95256	7.72846	7.96767	8.59904	9.47471	9.53337	7.54664	7.73369	10.3507	9.31135
SCRN1	201462_at	6.98273	9.05241	7.64581	8.73905	7.0915	7.37619	7.58076	7.3238	9.80532	7.49432	7.53945	7.47738	7.45856	7.3017
TALDO1	201463_s_at	7.98202	9.91748	8.48824	9.97226	8.04714	9.14338	8.30944	8.30532	9.6443	8.86157	7.24459	7.52107	9.46483	9.11363
JUN	201466_s_at	8.50288	10.1213	9.88531	9.70727	9.40363	9.28663	9.21872	8.66724	11.6979	9.41015	7.80473	9.30857	9.63376	8.47757
VBP1	201472_at	7.80502	9.97241	8.13429	9.90953	8.4906	8.62534	9.35352	8.97029	10.6931	9.20176	6.22876	6.90274	9.93809	9.3432
MYH11	201497_x_at	8.02596	8.78925	9.51245	8.79386	11.8092	8.07231	8.04247	7.92028	7.64029	8.62155	9.59086	8.73453	8.23412	8.29663
GRSF1	201501_s_at	8.89264	9.46998	8.5231	10.0105	8.52001	8.91632	8.77076	8.8076	10.7214	8.30318	7.13656	8.4003	9.323	8.62322
LAMB1	201505_at	5.40564	9.33523	8.26179	9.81193	7.97947	7.39103	5.38562	7.99094	9.01756	9.16996	5.94958	8.68711	7.75885	7.48447
TGFBI	201506_at	9.59867	10.3839	10.2533	11.1215	9.5488	9.90221	8.73505	10.0673	11.0092	10.0883	7.79513	11.1703	9.51028	8.70303
TSN	201515_s_at	7.7335	9.17174	8.43196	9.94848	8.34344	7.68899	8.36504	8.18282	10.0001	8.82675	7.37189	7.9237	9.30323	8.61275
CBX1	201518_at	7.83715	9.41422	8.98696	10.3151	8.98835	8.77023	8.03904	8.43456	11.4785	9.79669	7.61839	9.02766	8.99787	8.45824
GRSF1	201520_s_at	6.72736	9.10675	6.12588	8.71468	6.25122	7.32678	6.96661	7.88211	10.1959	7.37625	6.2986	6.76392	7.32911	6.98858
RPA1	201528_at	7.72203	9.46053	8.46078	10.482	9.99704	7.58516	8.91201	8.96831	10.8284	10.3648	7.11607	9.1147	9.79066	9.53752
PSMA3	201532_at	7.04113	9.20158	7.02115	9.64344	7.1446	6.79156	7.09609	7.15056	11.1057	7.44047	6.44245	7.03388	7.83143	7.30865
UBL3	201535_at	7.014	8.8093	7.56823	9.53636	7.6793	8.05426	7.19714	7.28332	8.72678	7.40386	6.23406	7.03371	9.12766	8.4025
FHL1	201540_at	10.1509	10.9815	10.245	10.6205	11.8766	8.45549	9.08159	8.20206	9.65546	8.87547	8.90538	9.46249	8.16643	7.57035
PABPN1	201544_x_at	9.16086	11.6326	8.75975	10.633	9.11818	9.67997	8.82837	8.77048	11.1861	8.70328	9.85263	9.70078	9.45023	8.8744
KDM5B	201549_x_at	6.7981	7.89744	8.15475	10.0529	8.03919	7.8947	7.94194	7.42254	9.24604	8.79797	7.10799	7.41154	8.20717	7.97912
ACTG1	201550_x_at	11.9942	13.7506	13.0881	14.1972	13.7474	12.6707	12.2082	12.1226	14.6892	14.0317	12.3273	13.5594	14.1132	12.2398
LAMP1	201553_s_at	11.9871	12.6511	13.6049	13.9996	14.1322	13.5534	11.9667	11.6277	14.2163	13.8737	12.2374	13.6493	13.2386	12.0146
RAE1	201558_at	8.17381	10.7248	10.5489	11.8334	10.8089	10.1635	10.1129	9.21296	11.6965	10.4218	10.3801	11.3853	10.5006	9.70825
CLIC4	201560_at	8.13971	9.94652	8.39996	9.85908	9.08061	9.5655	7.43365	8.5568	9.8524	9.31433	7.25553	9.00718	10.3485	9.47355
FAT1	201579_at	7.65216	9.08101	8.53674	9.80054	9.06523	9.28178	8.20683	9.75844	10.5403	10.97	7.98642	9.17226	8.74455	8.41586
TMX4	201581_at	7.18029	9.96442	7.30727	9.48737	7.55483	6.64697	7.45112	7.38362	9.99936	9.03691	6.24474	7.56987	7.58053	6.34833
SEC23B	201582_at	7.66941	9.0615	8.38064	9.8877	7.20298	6.964	7.34708	7.6875	8.6799	8.51851	5.45882	7.16174	8.41106	7.42636
DDX39	201584_s_at	6.58336	8.3675	7.08246	8.44064	7.75862	8.96913	6.92926	6.63306	8.06591	6.51498	7.1511	6.32732	6.32319	6.13033
SFPQ	201586_s_at	7.49984	8.92544	7.84422	9.11545	7.325	6.68763	7.58207	8.50871	9.44301	8.63211	6.76134	8.05967	9.31388	8.77943
SMC1A	201589_at	9.21544	9.56365	7.98104	9.73832	8.4221	8.1811	8.68119	9.19102	10.0509	9.30878	6.73451	8.16804	10.1689	8.9569
ANXA2	201590_x_at	9.78264	11.4363	12.2945	13.3931	11.6487	12.1714	10.9017	11.6101	13.8644	11.447	10.5532	11.3999	12.2682	11.6402
ZC3H15	201595_s_at	8.57731	9.70371	8.56825	10.1061	8.48991	8.64203	8.51265	9.25095	10.8757	10.0405	7.45509	8.89641	9.67397	9.27457
KRT18	201596_x_at	9.07194	12.2304	9.68982	10.5253	9.99202	10.4362	8.86529	8.46511	10.9939	9.48341	10.3902	9.43914	9.25098	9.35715
OAT	201599_at	8.38873	10.0879	9.10139	10.4267	9.24689	9.22498	9.33023	9.79154	10.6293	10.1823	7.52331	9.44879	11.2815	9.65077
PPP1R12A	201603_at	8.1202	10.0383	8.94021	9.8499	9.24858	8.05564	8.65842	8.5494	9.88172	8.89956	6.42943	8.95035	9.08644	8.73463
ALDH9A1	201612_at	9.19384	10.9178	8.93258	9.93904	9.04968	8.62964	9.4957	8.71428	10.4749	9.86659	7.81996	8.87245	10.0302	9.0555
PRDX3	201619_at	8.83939	9.65999	8.69481	10.3218	9.14658	9.3372	8.48014	9.3051	10.1998	9.48006	6.61831	8.94139	10.8216	9.75618
DARS	201623_s_at	9.01589	11.0715	9.13598	10.4951	9.16846	9.56662	8.22896	8.10383	10.5453	9.86297	9.8448	9.57142	9.57374	8.98013
DARS	201624_at	5.46751	8.39532	5.7913	7.70365	5.5214	5.45915	5.74353	5.91532	8.59816	6.82736	4.56373	5.96025	7.59108	6.99387
INSIG1	201626_at	7.01564	8.85548	7.18301	8.26045	7.42013	7.21509	7.04685	7.6446	9.20495	8.49179	5.77436	7.81735	7.41786	7.06551
IER3	201631_s_at	9.62306	12.6966	10.9979	10.4748	11.4766	10.5199	10.9406	9.82744	11.2644	10.3814	8.7498	9.92782	10.8853	9.51404
JAK1	201648_at	7.46391	9.75009	7.81273	9.49271	8.10814	7.73164	6.66198	7.44253	9.71705	8.22992	7.40222	7.77449	9.41892	8.3646
KRT19	201650_at	7.33697	9.83953	8.93329	10.2245	8.40378	9.20665	7.73323	7.08057	11.5782	7.58742	7.88618	8.33061	7.53791	7.80905
COPS5	201652_at	7.82277	9.68584	7.7839	9.20655	8.77356	9.2006	7.94936	8.53431	10.5794	8.55341	7.36137	8.35154	8.57229	8.31465
CNIH	201653_at	8.83616	10.8178	8.31654	10.1032	8.55242	9.13451	8.73842	9.04254	11.5604	9.95884	6.98225	9.16689	9.83477	8.67889
ITGA6	201656_at	6.74994	8.67818	6.48592	8.24795	6.95636	6.69616	6.72246	6.79819	9.12392	7.15455	6.37249	6.54159	8.38313	7.85372
ACSL3	201660_at	7.55121	9.90527	7.99349	9.44089	7.95426	8.41787	8.02685	8.26674	8.82611	8.65846	7.06341	7.18119	9.41869	8.58347
ACSL3	201662_s_at	7.17441	8.86293	7.30326	8.35137	7.65671	9.02018	7.86082	8.37834	9.82664	9.02988	7.26548	7.15554	9.06415	8.59234
SMC4	201663_s_at	5.69305	7.41459	5.61972	6.79272	6.10851	5.75073	6.35733	6.99533	9.68271	6.59143	6.08578	6.29415	6.94555	6.61505
SMC4	201664_at	8.75922	10.2247	9.04236	10.6071	9.07326	8.75017	8.90626	9.77063	11.5476	10.1426	8.25458	9.47673	10.5419	9.62949
RPS17	201665_x_at	12.9079	14.0075	12.388	13.7262	12.9066	13.8025	11.9839	11.7436	12.3047	12.6124	13.0975	12.8359	12.3496	11.1705
GJA1	201667_at	8.12906	11.9047	10.2914	11.9169	9.43212	11.2301	8.54602	11.4376	11.1404	12.1991	9.97831	11.5205	10.1694	9.54092
MARCKS	201669_s_at	6.78297	9.1728	7.27239	9.45414	6.66626	5.8581	6.37191	8.68065	8.41083	8.50748	5.93773	7.38274	9.59964	7.7965
DLG5	201681_s_at	9.98106	10.9053	9.67583	10.3555	10.1663	9.81258	9.52984	9.85207	10.9879	10.1706	9.21571	10.0041	12.1627	11.4927
TPD52	201689_s_at	6.20385	7.83205	5.40186	6.99896	5.70566	6.95087	5.9927	6.02946	8.42445	5.79273	5.8277	5.81375	7.14578	6.86765
EGR1	201693_s_at	7.18438	8.04431	9.24521	6.74796	8.30166	7.57582	9.09286	7.07038	7.17351	8.24724	6.64812	7.56987	8.19496	6.8992
EGR1	201694_s_at	8.12673	9.15815	9.92615	8.83494	10.2927	9.03489	9.91373	9.00015	10.1005	9.72004	7.8827	10.0492	11.0783	9.37874
SRSF9	201698_s_at	7.62784	9.30405	7.63625	9.72543	7.44534	7.48542	7.45929	7.58047	10.6118	7.81131	6.9284	7.0465	8.36508	7.77606
PSMC6	201699_at	8.74724	9.17838	8.48406	10.3084	8.97071	9.14063	9.15352	8.97373	11.8167	10.3123	6.75277	8.85313	9.77914	8.82261
RANBP2	201712_s_at	6.77539	8.77221	7.7091	9.75055	6.68373	6.92857	7.60519	7.03033	8.80434	7.40072	5.80056	6.83082	8.28259	7.57301
RANBP2	201713_s_at	7.97154	9.15517	8.40476	9.70433	8.01101	7.62398	8.5859	8.15853	10.1034	7.88901	7.21066	8.12093	8.9869	8.83374
GALNT1	201722_s_at	9.46899	9.56044	8.70748	10.0181	8.91729	8.47583	9.52758	9.53289	10.2226	9.55329	6.38501	8.8528	9.13416	8.7369
CDC123	201725_at	7.54265	9.66957	7.98601	9.63655	7.13606	7.69633	7.04107	7.80457	8.96567	7.55103	7.52016	7.70243	8.3212	8.13024
ELAVL1	201726_at	7.63173	8.75003	8.26464	8.70199	8.40338	8.13857	8.84562	9.10698	8.99972	10.8274	7.61725	7.88909	9.37194	9.28973
ELAVL1	201727_s_at	6.01928	8.22215	6.10752	7.82919	6.47798	7.03313	7.63394	7.02068	7.33664	6.64091	6.34729	6.3375	5.38265	5.5079
EIF1B	201738_at	9.00578	10.8745	8.36808	9.99132	9.92618	10.1681	9.65833	9.02783	10.8504	10.6932	7.87381	10.1445	10.3055	9.38159
LUM	201744_s_at	6.50537	9.96266	9.31849	10.6395	9.19003	9.14135	7.0693	10.1724	9.14135	11.4313	6.53369	10.6775	8.70754	9.12099
TWF1	201745_at	8.29885	9.67054	8.27568	9.84826	9.7982	11.0351	8.29727	9.02548	10.1227	9.19907	8.63427	8.98407	9.96317	9.46157
ADD3	201753_s_at	7.94765	9.7103	7.61962	9.78098	7.52812	8.20318	7.41552	8.57665	8.95168	9.32046	7.46078	9.5397	8.35058	7.83764
COX6C	201754_at	10.6917	12.5003	9.89472	11.2364	11.2606	11.9405	10.541	11.0299	13.1013	11.3751	9.15273	11.2687	11.2865	10.9175
TSG101	201758_at	8.4049	10.0261	8.87576	10.4248	9.70319	9.53911	9.45514	9.66244	10.8063	9.70013	7.36957	8.02397	10.0015	9.05761
WSB2	201760_s_at	7.83215	9.78638	7.88617	9.3158	8.25632	8.33516	8.10169	8.46774	9.60553	8.81202	6.34876	8.54482	9.32907	8.81885
MTHFD2	201761_at	10.6571	10.1709	9.46302	10.3815	9.28252	9.60564	10.5834	10.9282	11.3037	10.7004	8.04132	10.1615	11.2372	10.7309
ADNP	201773_at	6.01551	9.59185	8.28567	10.4984	8.31509	7.65364	8.27375	8.65654	10.4756	8.71931	6.52001	8.80421	10.0291	9.04097
RNF13	201780_s_at	7.22536	9.14186	7.74905	9.72086	7.95603	7.73909	7.55852	7.91903	10.0452	8.14047	6.92187	7.92939	8.36044	7.6516
C11orf58	201784_s_at	9.3482	10.9702	9.4218	10.429	8.39716	10.2334	10.0021	9.94051	12.1594	11.4524	8.49691	9.59084	10.5229	9.88871
LBR	201795_at	9.48409	9.37108	9.84458	10.5416	10.1204	7.56638	10.3703	10.2585	9.88264	10.7497	8.27771	9.36177	11.1234	10.2881
POLR2B	201803_at	9.56445	10.6804	9.72048	10.99	9.59674	9.57163	9.18919	9.32863	11.6128	9.90774	8.57507	10.222	10.6926	9.79606
VPS26A	201807_at	10.0688	10.6125	9.18237	11.1372	9.31685	9.0056	8.79917	9.72579	11.2939	9.51744	8.08531	8.73352	11.1412	10.2383
C4orf46 /// TOMM7	201812_s_at	11.5482	12.5895	10.8652	12.0164	11.5244	11.8208	11.4954	11.0207	12.3642	12.0836	9.9854	11.0657	10.2647	9.65591
RNF14	201824_at	6.9933	8.23578	6.91739	8.71719	7.23109	7.52527	7.98374	7.87551	8.87991	7.92005	6.04724	6.99408	9.16422	8.90698
NET1	201829_at	7.99552	10.269	9.45825	9.84239	8.63473	8.50819	8.21312	8.03349	10.1768	8.67593	7.53949	8.91501	8.64677	8.23805
USO1	201832_s_at	9.31664	9.58533	8.37785	10.2096	9.26332	8.74369	8.41126	8.66162	10.7074	8.62984	7.60977	9.09714	8.86353	8.32407
HDAC2	201833_at	8.36573	10.0745	8.90468	9.88269	9.53787	8.49242	8.61835	9.7929	10.3331	9.83818	8.01263	8.33464	10.6952	10.0614
EFEMP1	201842_s_at	5.24624	9.29562	6.37988	9.13398	7.62641	6.62399	5.59871	5.60312	5.57077	7.31057	5.74514	8.12599	5.85179	5.88176
EFEMP1	201843_s_at	5.44047	8.69114	5.87306	7.61228	6.94382	6.26924	5.80374	5.56855	5.36191	7.19468	5.93967	6.27337	6.23941	6.1379
RYBP	201845_s_at	8.82807	9.05889	8.10485	9.20096	8.69858	8.36452	7.84712	8.80507	9.72487	9.69662	6.72306	8.45024	10.1244	9.58307
LIPA	201847_at	7.61847	9.21889	7.68576	9.86767	6.99428	7.15716	7.7308	8.66164	8.84279	8.19415	6.03786	7.7016	7.61084	6.39901
BNIP3	201849_at	10.6701	9.79573	7.65359	9.60652	9.04014	9.90892	9.5553	9.1804	11.6804	10.9972	7.94846	10.7569	11.2063	10.1945
COL3A1	201852_x_at	6.22634	8.68613	8.787	9.91405	7.76309	7.58443	6.17813	8.61396	9.75694	8.49385	6.50816	9.18876	7.05517	7.09014
ATMIN	201855_s_at	5.92816	8.15648	6.55668	8.25296	6.70385	5.99046	5.8639	6.20235	7.12118	6.75914	5.4002	5.82707	6.87132	6.272
SRGN	201859_at	10.4224	9.93883	10.5334	11.9514	10.2719	10.3091	9.38808	10.6475	10.6342	11.4199	7.97145	11.3454	11.0565	9.53236
PLAT	201860_s_at	7.40147	10.8486	9.0427	9.64246	9.0914	10.1945	9.68032	8.94539	8.18453	9.95937	9.79997	9.28059	7.48259	7.88505
LRRFIP1	201862_s_at	4.50797	7.40147	4.38964	6.16503	4.45009	4.77157	4.44538	5.66134	7.3924	5.37098	4.53114	4.7091	6.37816	6.17134
NR3C1	201865_x_at	8.21832	9.9563	8.90138	10.4529	8.80438	8.81654	8.9884	9.03412	10.25	8.62227	8.96053	10.6755	8.26725	7.76592
PPP2R5C	201877_s_at	8.08746	9.96396	8.23234	10.1026	8.7768	9.47964	9.57279	8.98728	10.1811	9.36577	7.42263	8.55558	8.94543	8.65429
IL13RA1	201888_s_at	6.35151	8.79084	5.38046	7.66216	6.58414	6.09047	7.31384	7.78045	7.37235	6.6807	5.32402	6.0715	6.87684	6.48646
FAM3C	201889_at	7.4385	9.8386	7.96808	9.96154	7.91312	8.3078	8.54469	9.22387	10.5381	8.93794	6.48008	8.53679	8.37452	7.61014
RRM2	201890_at	9.07497	10.532	8.55666	9.94684	8.68793	9.10513	10.307	11.071	11.5364	10.0995	8.01477	8.6809	10.5228	9.65001
IMPDH2	201892_s_at	9.07029	9.69498	8.10375	9.80591	9.34618	11.2802	9.22309	8.25455	9.98405	8.72161	9.50608	9.12428	8.95662	8.38952
DCN	201893_x_at	7.16056	10.5404	10.7146	11.9695	11.7502	10.2734	8.81738	10.6415	9.95519	10.1756	9.81043	10.2998	9.70129	9.41787
SSR1	201894_s_at	6.21699	7.37171	5.88517	7.80732	6.25398	6.42993	6.40623	6.6206	9.01263	7.11186	5.60436	6.36061	6.69931	5.79749
CKS1B	201897_s_at	8.13008	9.06716	8.74952	10.2327	8.31501	7.90671	9.36082	10.0823	10.0485	9.47302	8.10337	8.34955	10.0396	9.45143
DVL3	201908_at	6.25067	8.59604	7.25486	8.72134	6.84742	6.30766	6.45076	7.39293	9.54284	8.12373	6.63267	6.31083	8.03695	7.55504
GSPT1	201912_s_at	6.67348	8.38825	6.4923	8.49847	6.37584	6.20402	6.52564	7.46943	8.7613	7.5649	6.0247	6.17248	7.31194	7.12287
SEC63	201916_s_at	6.57968	8.78018	7.32138	8.33042	7.15539	7.56884	6.51581	7.80232	9.6936	8.00736	6.59892	7.56112	8.33337	8.28804
SLC25A36	201918_at	7.78421	9.25927	8.57194	9.38801	7.33286	7.31129	8.73477	8.12452	9.36208	8.47428	6.84995	7.62341	8.67989	8.10587
SLC25A36	201919_at	7.88938	10.632	8.77841	10.4288	8.80628	8.75841	9.39215	9.1433	11.8611	9.20467	7.39808	8.43049	10.1743	9.32963
NSA2	201922_at	9.40053	11.4956	8.99321	11.041	10.3694	10.0634	8.97563	9.00551	11.0687	9.01975	7.16125	8.18007	10.4531	9.91915
PRDX4	201923_at	10.1765	11.0902	9.22687	11.0502	9.1172	11.4273	8.50105	9.13055	12.3848	9.84139	10.1614	8.60244	9.86067	8.25207
AFF1	201924_at	8.09726	9.03744	9.19887	10.2525	9.06876	8.40482	7.99272	8.65622	10.4183	9.17736	7.2979	8.9367	10.0675	9.42847
CD55	201925_s_at	6.60983	8.61426	7.60808	8.39329	7.54394	6.60606	7.27218	7.02951	9.26426	10.4565	5.77989	7.31825	7.15977	6.94403
CD55	201926_s_at	8.68634	9.43766	8.91219	9.87583	8.47409	8.27077	8.26971	8.27945	9.79696	10.6401	8.86209	8.2885	8.20779	7.60485
MCM6	201930_at	9.96432	12.3132	9.86776	10.8716	9.40903	9.69282	9.90975	9.84895	10.7679	11.2855	9.16262	9.23204	10.1769	9.77841
CDK2AP1	201938_at	9.16751	11.2998	11.2883	12.5846	11.7325	11.3261	10.336	11.4235	13.6919	12.3263	10.7487	11.6335	11.669	10.6226
CPD	201940_at	7.21662	8.88692	7.13454	8.89566	6.74518	7.1988	6.82981	6.67331	9.89459	8.63584	7.20324	7.15635	7.36511	6.70365
CPD	201941_at	7.96833	8.79472	8.18127	9.40889	8.08664	8.29902	8.1187	8.29363	10.9634	9.43974	7.60876	7.72395	8.81433	8.24587
CPD	201943_s_at	6.89723	7.99976	6.64627	8.25174	5.59886	6.12614	6.62121	6.88087	8.80036	8.68146	6.14894	6.18534	6.96309	6.5176
CCT2	201947_s_at	9.75399	11.9269	9.94277	11.5501	12.2196	13.9743	9.54954	8.83687	11.511	10.0255	9.50471	9.67971	10.1911	9.53904
GNL2	201948_at	9.0572	10.2756	8.73498	10.1746	9.02107	8.77041	9.27588	9.32342	11.3581	8.81117	8.10404	8.73144	9.20976	8.89781
ALCAM	201952_at	10.7615	11.6671	9.64128	10.8942	10.7467	8.72975	8.61322	8.77778	11.3363	10.5203	8.59259	9.32637	12.3937	10.7999
MYCBP2	201960_s_at	7.54326	9.00821	9.07775	9.79727	9.15154	8.51978	8.69958	8.48895	9.90607	10.2135	6.92402	8.14534	10.4469	9.80736
ACSL1	201963_at	6.82	8.57167	7.25165	9.11214	7.11954	6.7441	6.7205	7.55805	8.55243	8.25619	6.548	8.31171	8.81965	8.63006
SETX	201964_at	6.61293	8.0963	6.21642	8.45071	6.945	6.66223	5.96922	6.56019	8.77836	7.19407	6.34065	6.20275	7.20494	6.84647
PGM1	201968_s_at	9.38226	10.0994	8.76048	10.1025	8.80096	10.3773	8.53535	7.89131	11.0304	9.59025	9.53963	9.66476	9.13055	8.35102
ATP6V1A	201972_at	9.77609	10.9474	10.7207	11.8533	10.8474	9.91315	10.8985	10.675	12.8593	11.1169	7.76918	10.0212	11.3768	10.7852
C7orf28B /// CCZ1	201973_s_at	9.76192	10.0229	9.91537	11.2645	9.80432	9.95439	9.97677	10.0303	11.113	10.0678	7.1418	9.49618	10.0649	9.29036
MYO10	201976_s_at	8.27185	7.98772	8.97109	9.95913	8.86869	9.9786	8.67166	8.70551	11.3113	9.6916	7.66589	8.97009	10.0956	9.3692
MED13	201986_at	5.31575	8.14021	6.09705	7.43402	5.20564	6.13089	6.04924	5.80726	6.52166	7.68925	5.53781	6.19277	6.00041	5.43487
MED13	201987_at	8.43174	10.4736	9.93967	11.3817	11.018	9.86175	9.26024	9.28582	11.4893	10.6285	9.16144	9.9818	9.88642	9.28737
CREBL2	201990_s_at	7.58373	9.04431	8.10362	9.68376	7.94058	8.61105	7.67218	6.92588	8.95416	7.69999	6.90161	7.36068	8.03976	7.5408
KIF5B	201991_s_at	8.08282	8.63972	8.98043	9.35675	8.62534	8.06631	9.04825	8.20197	10.9795	8.54315	7.29732	7.83662	8.69282	7.77552
MORF4L2	201994_at	11.888	12.4616	12.1836	13.0176	13.0095	12.3455	11.9548	11.63	13.5624	13.8476	10.2079	12.7758	12.8561	11.5112
SPEN	201996_s_at	7.33409	9.21031	7.5675	8.68273	7.3822	7.04169	6.954	6.65436	9.2458	7.15017	7.22561	7.3551	7.7582	6.22025
ST6GAL1	201998_at	9.16374	9.81025	10.3003	11.5905	10.3852	10.1477	9.58779	8.96844	11.8303	9.79569	9.31963	10.4402	9.74485	9.54527
DYNLT1	201999_s_at	8.86538	11.1135	9.14594	10.8774	9.51209	9.6936	8.88006	9.67786	11.0056	9.71884	8.09741	9.25201	11.0891	10.0317
MEST	202016_at	7.1132	9.11391	7.63835	9.20075	8.9456	8.61968	6.20853	6.51781	8.2302	8.75266	7.78432	8.01619	6.89861	6.64007
LANCL1	202020_s_at	7.3733	9.763	8.29852	10.0058	7.74766	7.44464	8.05446	7.62853	9.83488	9.1361	6.89626	7.68835	8.65832	8.22227
SDHD	202026_at	7.76978	10.4497	7.66715	10.0125	7.73031	8.67141	7.94348	8.35401	11.9352	9.65966	7.29052	8.61926	9.5478	9.11477
RPL38	202028_s_at	9.46967	10.1854	9.61224	10.4438	10.3642	10.2742	9.8346	9.94512	9.52877	13.0324	10.7749	10.3518	10.7461	10.2822
UBE4A	202038_at	8.66374	10.5254	9.07482	10.4676	9.12106	8.73875	8.92787	8.80519	11.6186	9.79326	8.30345	9.33269	10.0079	9.26211
RAI14	202052_s_at	6.49115	8.1976	7.89378	8.948	8.564	7.69347	7.52407	8.74568	8.73517	8.75089	7.39675	7.95763	10.0967	9.11494
KPNA1	202056_at	6.51053	7.9165	7.45545	9.18991	7.61657	7.19639	7.05654	7.34285	9.04034	8.06925	5.83554	5.92339	7.69813	7.37514
CTR9	202060_at	6.93845	9.38561	7.03361	9.35108	7.25605	7.35286	7.69514	7.75547	9.308	8.04936	6.55057	6.70089	8.37146	7.44892
OPTN	202073_at	4.91387	8.19063	5.64088	8.02678	4.74954	5.18619	4.74198	5.60809	8.21522	5.62141	4.31541	4.98434	6.64981	6.34042
BIRC2	202076_at	9.30995	10.1961	10.0386	11.158	9.55416	9.0186	9.31	8.96589	12.1686	10.9268	8.23497	10.6652	10.6446	9.46397
TJP2	202085_at	8.94438	10.5646	7.91989	9.73922	8.30147	8.7896	7.61815	8.19093	10.993	9.02505	6.80914	7.79867	8.87446	8.24837
SLC39A6	202088_at	10.192	8.98916	9.70463	10.8415	10.4759	8.7542	9.98919	9.77354	12.0346	11.1471	8.07114	9.71949	9.68116	9.29985
UQCR11	202090_s_at	11.5719	12.2394	11.1631	12.043	11.5745	13.0202	10.9283	9.95034	10.653	11.2314	11.8697	11.5698	9.69969	9.4501
NUP153	202097_at	8.48388	9.5649	8.73915	9.73853	9.9008	8.17108	10.0651	9.87701	11.3076	9.33138	6.33062	8.33619	9.94455	9.05354
COX7B	202110_at	10.7036	12.1514	9.55827	11.1668	10.435	11.3936	10.1285	11.0101	11.1732	11.6977	8.3551	9.51416	11.0893	10.6405
CPNE3	202119_s_at	7.3972	9.02126	7.45617	9.38536	8.34739	8.59155	7.74675	9.20796	10.7854	8.66982	6.64827	8.15092	9.35117	8.25908
TRAK2	202125_s_at	7.85196	9.93061	8.55945	10.1493	8.60806	9.2409	8.00083	7.57502	10.304	7.9563	6.71817	8.04583	8.94665	8.65613
PRPF4B	202126_at	7.87817	9.77974	8.82274	10.4475	8.59265	8.85356	8.73769	8.60518	11.3057	10.5281	7.65992	8.51894	9.36523	8.94747
PRPF4B	202127_at	6.58795	9.47152	7.19277	9.44662	7.43409	6.65701	7.49296	7.67286	10.138	7.77367	6.16915	7.29868	8.38208	7.63583
WWTR1	202133_at	7.88286	9.13219	8.45193	9.64631	9.31086	8.24758	6.78555	7.14781	10.4451	8.29492	8.20799	8.78426	8.36173	7.08627
AKR7A2	202139_at	7.16312	9.7483	7.36033	8.76624	7.28435	7.81043	7.26131	7.01956	7.1761	7.10584	7.18882	7.19571	6.92931	6.68359
COPS8	202141_s_at	9.05443	10.0164	9.68093	11.0736	9.17125	9.80244	9.22942	9.43106	11.0321	11.1419	8.24986	9.30018	9.92782	9.51216
IFRD1	202146_at	7.75529	8.92393	7.97702	8.884	8.33913	8.052	8.05026	9.45439	9.85185	8.74694	6.38925	7.28321	8.19004	7.96854
NEDD9	202149_at	7.6421	8.45153	8.80088	10.3604	9.47355	7.68105	8.57995	8.36787	9.87541	10.3398	7.7575	8.70322	9.46765	9.82859
PPP1R2	202166_s_at	4.40812	6.69252	5.3694	7.76238	4.99697	4.93822	4.83521	5.59388	6.64498	4.44454	4.49009	5.39397	5.74178	5.68675
TAF9	202168_at	7.82806	9.77016	7.68276	9.48996	7.00247	8.26038	7.41426	7.39298	8.89519	7.72794	7.04618	6.92085	8.78905	8.40266
AASDHPPT	202169_s_at	5.85599	8.69647	5.82988	8.72693	6.44101	5.77749	6.29871	6.3724	10.2309	8.22152	5.36123	6.4472	8.35255	7.3972
VEZF1	202172_at	7.44915	9.28704	8.77006	9.93118	8.8859	8.10542	8.4047	7.74499	10.8279	8.96702	7.01167	8.64085	8.33502	7.84781
PCM1	202174_s_at	5.92827	8.72808	6.15617	7.50891	6.18381	5.77162	5.81389	5.98315	8.05948	5.88568	5.83502	5.83175	7.49911	7.08718
NUP133	202184_s_at	8.01264	9.15858	8.56752	10.2917	8.35497	8.20229	8.65856	8.61188	10.0548	9.41979	6.661	8.24914	9.13986	8.61676
TMED5	202194_at	7.96562	9.03202	7.31019	9.13556	6.66242	7.16087	6.94126	7.95621	8.282	7.95338	6.19809	7.18994	8.59616	7.78993
LAMA4	202202_s_at	5.86056	8.88817	8.39927	9.05702	9.06731	9.91448	6.14381	8.37617	9.17215	9.80822	6.27056	8.45703	7.92506	7.63983
ARL4C	202207_at	8.53248	7.48693	9.25389	10.1593	8.67916	9.74198	8.97414	10.0819	11.6409	9.02442	9.11735	9.72267	9.07957	9.46329
CUL4B	202214_s_at	7.49278	9.27886	7.09968	9.32865	6.90824	7.46955	7.14949	7.77884	8.72918	7.99894	6.90215	7.33206	8.14469	7.80442
NPTN	202228_s_at	8.14186	9.66494	9.11905	10.412	9.7945	7.28927	9.00146	10.7135	10.7238	9.66286	7.23902	10.2695	10.9561	9.83479
EIF3M	202232_s_at	6.51436	10.4524	6.26302	9.82719	7.26419	9.24187	6.361	7.76859	11.0943	7.78491	6.99667	7.24041	8.86117	7.70451
UQCRH	202233_s_at	12.3001	12.9214	11.6781	12.8761	11.6894	12.0873	10.7495	8.48242	13.2307	11.7296	9.51983	11.8637	8.06378	7.39534
SLC16A1	202234_s_at	8.01248	9.23907	7.19577	8.28677	6.16597	7.53857	6.66867	5.62556	8.27586	8.82793	6.95564	6.65762	5.45212	4.99631
NNMT	202237_at	8.54474	11.5046	11.229	12.6039	12.5161	11.8827	10.0856	10.1167	11.2008	12.2479	10.1564	12.1993	9.12608	10.19
TRIB1	202241_at	7.884	9.72641	9.90459	10.3172	10.3038	10.1606	9.76512	9.24774	12.6229	10.6443	9.94449	9.80777	9.71289	8.70057
TSPAN7	202242_at	5.45559	6.24435	6.9685	9.72091	6.05956	5.70565	5.87578	5.72889	6.10536	6.41169	5.88507	6.12272	8.98312	6.30402
PSMB4	202243_s_at	7.89166	10.4637	8.31912	10.1654	7.82672	8.61899	8.00357	8.16276	10.754	7.63785	7.29486	7.6458	8.67301	8.21016
PSMB4	202244_at	11.1299	13.2266	11.7553	12.8945	12.1873	11.8438	11.3271	11.003	12.6199	12.6705	10.06	11.5463	12.0019	10.5975
N4BP2L2	202259_s_at	6.29378	8.39725	7.61668	9.52468	7.02328	7.86445	6.58138	6.5923	7.85829	6.65274	6.17556	6.98419	8.40342	7.61064
BMI1	202265_at	10.0166	9.67128	10.5473	11.6049	9.78267	9.80269	9.1719	9.94252	11.4938	11.566	8.51723	10.4216	10.4858	10.0438
TDP2	202266_at	6.2661	11.2689	7.01876	9.43453	7.35549	6.8951	6.49099	7.5615	10.4837	7.53844	5.62504	7.10464	7.67423	7.03241
LAMC2	202267_at	7.62815	7.66535	8.72801	9.71275	8.53754	6.91906	7.97346	7.27683	9.46653	8.93695	7.46717	6.67384	7.8647	7.97641
GBP1	202270_at	6.95038	9.18784	8.26336	9.26478	6.72298	7.2496	6.92625	8.16811	10.344	10.1516	5.77912	8.04583	8.40841	7.91086
FBXO28	202271_at	6.77412	8.13278	7.34798	9.17476	7.13799	7.36913	7.38082	6.5585	9.2778	7.63785	6.37874	6.97511	8.11757	7.48397
SPTLC1	202277_at	9.22447	10.0116	8.86484	10.4874	8.44163	8.60933	9.86722	10.2561	10.4958	10.8326	7.57803	9.07704	10.957	10.0971
TACSTD2	202286_s_at	11.8058	12.1309	12.3648	12.9658	12.8645	12.1795	11.3115	10.8897	13.7798	11.4725	10.2547	11.015	12.4861	11.4147
MGP	202291_s_at	6.37709	11.8957	7.81579	9.2643	9.74909	5.6323	5.415	6.03388	7.18354	7.5963	6.86131	7.21666	7.27489	6.76972
CTSH	202295_s_at	9.55166	9.4127	10.2116	11.095	9.62962	10.7185	8.90968	8.83988	8.08246	9.23077	9.87054	9.43633	8.47192	8.52308
NDUFA1	202298_at	11.3388	11.9708	10.3135	11.3387	10.9303	10.969	11.288	10.4464	12.257	10.2713	8.20603	10.7345	10.7066	10.1109
HBXIP	202300_at	8.57713	10.3583	8.30525	10.3546	8.96896	9.46669	8.35432	8.62933	11.8998	8.41172	8.57217	8.98625	9.29559	8.6299
TAP1	202307_s_at	9.02071	9.14296	9.64038	10.3355	8.47212	9.21296	9.24128	9.37395	10.7658	10.277	7.81673	8.69538	8.82271	8.08597
CYP51A1	202314_at	7.97775	8.5159	6.59278	7.70922	6.68924	7.11988	8.00878	8.80693	8.46421	8.43518	6.23827	5.45298	7.62143	7.05194
ACBD3	202324_s_at	8.0796	8.64675	8.85468	9.9331	10.1037	9.19994	9.58487	9.80274	10.5331	10.5938	7.56537	9.2752	9.66697	9.15574
UBE2B	202334_s_at	7.65726	9.15889	8.46283	9.24434	8.7994	8.6425	8.44564	8.54035	9.41762	8.65131	6.01284	7.79465	8.40445	8.08685
TRIM2	202342_s_at	7.30809	7.37914	6.32552	8.00373	7.55673	7.5242	6.72627	6.80334	9.31167	7.96834	7.10308	7.55626	9.12373	8.44769
FABP5	202345_s_at	7.781	9.67954	7.94023	9.37747	7.79494	8.11315	8.44818	8.8529	10.9991	9.34826	8.17975	9.47673	8.55708	7.75301
MATN2	202350_s_at	7.7407	9.72964	6.67908	8.29259	7.54054	7.48719	6.92617	8.21406	8.50323	7.56629	7.22681	6.38845	7.97555	7.24819
ITGAV	202351_at	10.138	11.8217	10.7194	11.396	10.0885	8.5304	10.0842	10.8918	11.5817	11.2354	8.20101	9.7938	11.1381	10.6343
PSMD12	202352_s_at	7.57444	9.3477	7.46528	9.24493	7.62054	7.86024	7.00323	7.44762	10.057	7.91498	7.27071	7.39248	8.08816	7.72351
PSMD12	202353_s_at	4.80983	6.94825	5.04792	6.3229	5.38044	5.35679	4.48757	4.88277	6.91758	5.9627	4.85243	4.95627	6.36108	5.59844
CBFB	202370_s_at	8.20804	9.13926	8.74604	10.6892	8.78832	8.51132	9.27605	9.57531	9.76957	9.13441	6.8858	8.41071	10.0183	9.31125
LEPROT	202377_at	6.521	8.30934	7.37194	8.54683	7.57377	7.27615	7.19595	7.54756	8.81313	8.04235	6.32208	7.36798	9.03107	8.07078
LEPROT	202378_s_at	8.11463	9.22561	8.84213	9.65319	7.99923	7.51338	8.46681	8.30862	10.5616	8.5318	7.49673	8.25628	8.9176	8.12788
RGS2	202388_at	6.5681	7.95954	7.93422	8.20981	9.14674	6.86002	6.98931	6.61017	6.75212	7.3972	6.13077	8.33446	8.08557	6.62238
BASP1	202391_at	7.91114	8.09762	10.084	11.113	9.0689	8.42938	8.33511	9.38217	8.0562	10.9786	8.54602	9.20408	11.033	10.5737
KLF10	202393_s_at	5.33524	7.91656	6.31463	7.53836	6.04155	6.30211	6.44568	6.40381	7.90424	7.80881	5.44746	6.76544	7.29741	6.27251
NSF	202395_at	6.87822	8.37843	7.46722	9.38646	6.91841	6.84164	7.97516	8.00702	9.41643	8.14189	6.27623	7.61583	8.03869	8.00564
TCERG1	202396_at	8.23706	10.3363	8.29664	9.95	8.14199	8.39378	8.77234	8.93306	11.524	10.8343	7.30862	9.03437	9.56089	9.1758
COL1A2	202403_s_at	10.6486	11.5597	12.032	12.4436	11.472	11.5764	9.0176	11.4818	11.9655	12.4975	10.9789	12.4886	11.0013	10.2752
COL1A2	202404_s_at	11.9836	13.3667	13.676	13.9201	13.1492	13.3515	11.1814	12.93	13.4546	14.452	11.601	14.5232	13.51	12.1367
IGF2 /// INS-IGF2	202409_at	7.09546	6.326	7.49275	6.80208	7.32009	6.84286	8.50155	9.15846	8.01885	9.77229	8.2663	7.88255	8.30954	6.80088
IFI27	202411_at	9.39678	10.8095	9.6995	10.5837	10.4858	11.4288	10.1089	8.97971	11.8767	10.8564	9.19247	9.84322	9.12816	8.72008
USP1	202413_s_at	9.97175	11.596	9.21335	10.5156	8.97518	10.1082	10.1324	10.5653	11.8778	10.7453	8.26372	9.21547	11.1174	10.2399
PPP3CA	202429_s_at	6.21912	7.38427	6.70801	9.32418	6.36072	6.43548	5.95768	6.96904	9.73655	6.50241	5.27147	6.65613	8.67981	8.20892
PLSCR1	202430_s_at	7.27206	10.0909	7.69241	8.87174	7.94195	8.98996	7.98419	8.85659	11.6692	10.2548	5.88517	7.03402	8.3728	7.58348
PPP3CB	202432_at	7.96507	9.24486	9.11863	10.2708	9.81526	8.98819	8.87335	9.07167	9.77052	9.18362	8.51074	9.17968	11.2652	10.0226
CYP1B1	202435_s_at	6.3746	7.70099	7.3619	8.93706	7.72199	6.18479	6.22758	6.36898	5.56909	7.00587	6.86832	7.65611	6.50916	6.05003
CYP1B1	202437_s_at	6.21474	9.53734	7.44196	10.1924	8.89759	7.0138	6.87181	6.94992	6.48985	8.08095	5.56251	8.61769	6.2256	6.64232
PLSCR1	202446_s_at	7.35199	10.0974	8.33172	9.54188	9.45433	9.72286	9.73228	9.78889	12.419	9.85418	7.55386	8.33675	9.43603	8.84619
DECR1	202447_at	8.60035	9.93621	8.60751	9.86253	8.90502	9.48452	8.56341	9.16529	11.2804	9.04143	8.05551	8.24624	9.46826	8.99575
CTSK	202450_s_at	6.26515	8.67285	8.84611	10.4776	8.36246	8.1287	6.68544	9.18542	9.7513	9.15305	6.69244	7.99665	7.42136	7.53245
ERBB3	202454_s_at	5.88678	9.55099	6.41831	7.86852	5.27818	7.13951	5.7988	6.36923	6.16652	5.76338	6.90698	5.35798	7.14914	6.80275
PRSS23	202458_at	7.17353	8.01863	6.44883	8.21611	7.25149	7.08439	7.58383	9.70398	9.01717	8.34574	7.24536	7.53204	7.90411	7.82176
PFKFB3	202464_s_at	8.59605	10.2033	9.78308	9.97634	9.65496	9.0909	8.69334	9.43156	10.8355	10.2776	7.36203	9.55174	10.3029	10.0161
CTNNAL1	202468_s_at	8.15302	10.6006	7.89788	8.60119	7.9943	8.07727	8.08663	8.15602	8.76459	8.62729	7.29621	7.70342	9.36628	8.55853
CPSF6	202469_s_at	7.43164	9.10566	7.60093	9.13531	7.47797	8.25455	7.79367	8.04027	9.78983	8.88504	6.10823	8.12037	8.89294	8.32905
DHRS3	202481_at	8.34693	11.7437	8.46673	8.16804	9.01174	8.89848	8.3292	8.45906	8.41833	8.59331	8.54403	8.71076	9.09902	9.16176
FXYD3	202489_s_at	8.05835	9.93625	8.76526	9.1564	9.6207	10.9542	8.63926	8.2173	7.95638	8.06361	8.05044	7.94747	7.83136	7.51599
IKBKAP	202491_s_at	7.29086	8.73938	7.54261	9.12385	7.69216	7.30837	6.67473	7.17392	9.58267	8.26348	5.94479	7.02452	8.06	7.32792
SLC2A3	202499_s_at	6.46194	7.85717	7.07901	7.5248	8.38112	7.83506	6.0968	6.99461	7.2029	6.99377	5.53216	7.63057	7.13818	5.73483
ACADM	202502_at	8.85756	9.85618	8.46629	9.89924	8.32902	9.3946	8.10563	8.69431	9.71699	10.2523	7.92012	8.81978	10.3936	9.6429
KIAA0101	202503_s_at	9.06284	11.5168	9.01858	10.3087	9.395	9.55794	9.67729	10.7579	11.2977	10.8134	7.82426	9.41305	11.0382	10.3809
ATG5	202512_s_at	7.27642	9.12554	7.26145	8.9	7.96051	7.19085	6.84064	6.25292	9.42584	7.93431	6.39879	6.93202	7.56788	7.08873
MLH1	202520_s_at	6.76737	9.50918	7.30178	9.1274	7.5735	7.72726	7.17189	6.85861	8.78783	7.8196	6.46861	6.94876	8.40771	7.58176
CHMP2B	202538_s_at	7.18586	9.62459	6.64303	8.13865	7.11988	6.88039	7.25212	6.49229	9.38453	7.15491	5.77315	6.65706	7.71584	6.89706
HMGCR	202540_s_at	7.43557	7.6736	7.42405	8.80342	7.46082	7.0892	7.83873	8.59071	8.44379	8.47999	7.09367	7.61077	10.1536	9.44994
GMFB	202543_s_at	8.08383	9.3727	8.54115	9.9557	8.41205	7.97718	8.59625	8.80009	10.6742	9.12627	7.22857	8.29112	8.80633	7.62951
GMFB	202544_at	8.04448	9.59035	8.76346	10.2355	8.75551	8.73273	8.4007	8.32169	9.9907	9.52646	7.16846	8.76119	9.50409	8.83151
ARHGEF7	202548_s_at	6.496	9.06362	7.63615	9.11175	7.72647	7.23363	7.4067	7.20231	9.21178	7.67605	6.80857	7.60283	8.36251	7.86564
MYLK	202555_s_at	7.72136	9.03085	9.48035	9.4939	11.1217	7.99939	8.2567	7.88392	8.80138	8.39939	8.68591	8.86161	7.99214	7.8699
HSPA13	202557_at	7.74519	9.54812	8.01791	9.37352	8.23806	7.77244	8.1129	8.00679	10.3899	9.65265	7.71034	8.28591	8.25614	8.20361
HSPA13	202558_s_at	7.34334	8.9506	6.32267	7.96157	5.7818	5.9504	6.91087	7.16383	8.24496	7.99268	5.06621	5.27794	6.91057	6.71027
TNKS	202561_at	8.13068	9.8879	8.34131	9.61379	8.73756	8.29274	8.14383	8.2127	10.2194	10.0209	7.73247	8.24057	9.22686	8.87351
SVIL	202565_s_at	6.69246	10.0013	10.2404	11.1137	9.56291	8.60912	8.78899	8.93152	10.3889	9.93984	6.97042	7.89781	10.036	10.2197
HMGN4	202579_x_at	8.3905	8.82136	8.04479	9.03534	7.71168	7.98973	8.82805	8.91561	10.1599	8.98213	6.92125	7.20749	8.97421	8.13687
HSPA1A /// HSPA1B	202581_at	7.58067	8.74932	7.92592	9.73017	9.07086	8.86121	10.2988	9.65573	9.52034	9.69168	7.016	8.45998	8.90855	7.74872
SSBP1	202591_s_at	7.44688	10.6158	7.06268	9.25048	7.58615	7.60071	8.30556	9.30008	11.63	7.4635	7.23391	8.2794	7.54153	7.33785
LEPROTL1	202594_at	7.38413	10.0535	7.83212	9.61544	7.3173	6.86713	7.409	7.75781	9.64814	8.30271	6.63222	7.90508	8.83125	8.28275
NRIP1	202599_s_at	8.5614	8.5199	7.56994	9.02674	7.47269	6.81695	8.52648	8.87377	9.61862	8.49222	7.19798	8.46028	9.74468	8.76168
HTATSF1	202602_s_at	7.29798	9.36646	8.02379	9.98156	8.56587	7.23155	8.85704	8.61138	10.2936	8.25707	6.8773	9.11136	9.20627	8.6123
TLK1	202606_s_at	7.36352	9.4663	7.62091	9.76583	7.20939	6.89389	7.79731	7.96576	9.41978	8.98353	5.87719	7.98277	9.15968	8.44768
PLOD2	202620_s_at	9.82373	11.205	8.85964	10.0581	9.09725	9.43989	9.40886	8.88297	11.8727	10.7768	8.01273	10.6536	9.59357	9.87806
EAPP	202623_at	7.07371	8.00604	7.40579	9.16645	8.31548	9.71522	7.63858	7.35903	9.29378	9.35423	6.65648	7.56163	8.30727	7.3154
LYN	202625_at	6.77708	7.45983	7.1668	8.03782	7.07183	7.08696	7.27041	7.70375	8.0556	8.90173	5.20833	7.3287	8.49316	8.03069
LYN	202626_s_at	6.18932	8.2518	6.57399	8.03585	6.38143	6.77015	5.71882	6.45145	6.15974	6.50028	5.28698	5.925	6.38268	5.64673
APPBP2	202629_at	6.57437	8.85434	8.30499	9.72942	8.33205	8.05745	7.78563	8.00309	9.38353	8.07765	7.04577	7.6442	8.41899	7.65314
APPBP2	202630_at	7.31254	10.3257	9.09481	10.1549	9.05722	8.31915	8.20347	7.86772	9.80871	9.11977	6.89078	8.18084	8.719	7.89909
TOPBP1	202633_at	7.72976	9.53914	8.5778	9.85199	8.01863	7.52808	8.31953	9.20354	10.3468	9.53554	6.60111	6.93822	9.35816	8.81095
POLR2K	202634_at	9.04279	11.1791	8.68959	10.0912	9.02951	10.391	9.18835	9.10079	10.1713	10.1359	8.14091	9.21908	9.21068	8.9377
RPS19	202649_x_at	13.0119	13.5185	12.5631	13.7787	12.9361	13.5406	11.7389	11.0321	11.93	11.6022	13.3128	13.2298	12.7419	11.4976
2013-03-07	202653_s_at	8.53958	10.5336	8.9537	10.2882	9.18674	9.43581	8.59366	9.26113	11.1181	10.8173	7.62077	9.33625	10.2089	9.64988
SERTAD2	202656_s_at	5.97282	8.06167	7.00246	8.75584	6.27959	6.1779	6.58062	6.58881	8.12215	7.21734	5.82006	7.49804	7.43055	6.91867
ITPR2	202660_at	6.93657	9.38488	7.29568	9.08182	5.83875	6.41019	6.83916	7.5797	7.1137	6.87807	5.76326	7.1769	6.67243	6.25261
WIPF1	202664_at	6.01564	8.04157	7.04707	8.76548	6.2813	6.80668	6.57515	7.65793	7.13728	8.82385	6.14241	6.99682	7.10527	6.74263
ACTL6A	202666_s_at	7.29692	9.44323	7.89061	9.99818	7.73258	8.35235	7.76389	8.74186	10.493	10.4496	7.95862	7.95103	9.17881	8.76174
EFNB2	202668_at	7.75863	9.31887	8.56062	10.0551	10.8918	11.025	9.00924	9.00981	11.7596	11.1786	5.6718	8.6771	10.0484	9.79679
DPM1	202673_at	7.27094	9.45516	8.42187	9.90019	8.55507	8.12275	8.76914	8.59308	10.9013	10.5124	7.15931	9.17765	9.45259	9.00065
RASA1	202677_at	10.4654	10.6084	10.6332	11.3037	9.09161	10.7543	10.1084	10.399	10.4556	10.4963	7.53803	8.28164	11.326	10.6622
USP4	202682_s_at	9.96361	10.5116	9.07214	9.94595	8.8009	10.9303	8.35424	8.02486	9.19435	9.06836	9.58475	9.61728	8.53676	7.79491
TNFSF10	202687_s_at	6.29189	8.0522	8.37322	8.07766	7.23861	6.55531	7.21666	6.94412	9.16511	9.00596	6.08672	6.51995	5.85523	5.03893
TNFSF10	202688_at	5.8376	7.80366	7.08268	8.36722	6.95983	6.20429	6.28724	6.60492	9.05894	7.49656	6.26459	6.32972	5.66521	5.8186
STK17A	202693_s_at	5.47528	7.74475	5.7797	7.8738	5.42851	5.49673	5.75747	6.099	7.76075	6.97311	5.42865	5.90449	5.73521	5.43962
COX4I1	202698_x_at	11.0812	12.1279	10.749	12.1793	11.2649	11.7361	10.852	10.531	13.0916	10.5597	9.78904	11.1196	11.1917	10.5337
TOB1	202704_at	7.14714	9.35731	8.6528	9.57839	8.25573	8.44825	7.58904	8.58545	10.3906	10.6638	5.92462	8.74965	9.85786	8.87079
UMPS	202706_s_at	7.93304	8.69529	8.21398	10.0033	7.87809	7.75128	7.83955	7.99551	10.6929	7.91827	7.42483	7.81817	8.12543	7.89708
HIST2H2BE	202708_s_at	6.89217	7.86383	7.30649	8.76572	7.24155	6.64019	6.92996	7.66671	8.96059	7.48025	6.52829	7.15566	9.7003	7.36553
BET1	202710_at	7.21597	9.11315	6.90571	8.97735	6.93059	6.78659	7.29851	7.99731	9.2232	7.64533	6.11265	6.1467	7.64167	6.73663
KIAA0391	202713_s_at	8.01747	8.85949	8.10236	9.6223	9.05452	10.9866	8.26331	7.65464	8.68106	7.90781	7.1358	7.27801	8.5648	8.03262
TES	202720_at	8.80721	10.4611	9.20084	9.92554	9.17259	8.18706	10.5042	10.5269	10.2725	10.5447	6.31996	8.70242	9.74947	9.74386
IFNGR1	202727_s_at	7.15232	10.4815	9.05516	10.3753	8.41172	8.23632	8.6501	9.01627	10.0888	9.3446	7.08623	9.57451	9.1891	8.87921
PRKACB	202741_at	6.72338	9.79775	8.4855	9.94334	8.21957	6.90648	7.43352	7.47669	8.99069	7.93597	6.11546	7.52722	8.28229	7.53153
PIK3R3	202743_at	7.1613	9.4575	7.23657	8.65969	7.29525	8.0338	7.84153	8.66645	8.60992	8.47805	7.17477	6.48877	8.59421	8.33991
ITM2A	202746_at	4.84075	6.64653	6.34842	8.41089	5.52435	5.20349	5.73868	5.8059	5.2107	6.50777	4.9757	5.5984	5.79966	5.13137
WRB	202749_at	6.60048	7.68606	6.62397	8.40043	6.80073	6.55046	6.5423	7.19522	9.63749	8.16841	6.3909	7.32408	8.03131	7.76945
PSMD6	202753_at	7.32026	9.14391	6.83127	8.7229	7.07729	7.54554	6.62404	7.20099	9.70722	7.57442	7.25453	7.10035	8.72784	7.95439
R3HDM1	202754_at	8.51851	10.0208	8.69583	9.36405	7.70911	7.98072	9.08505	8.60187	9.31207	9.97373	7.34398	8.09242	8.90516	9.44745
SYNE2	202761_s_at	6.53456	9.52614	7.79651	8.90549	7.3549	7.39386	7.05292	7.80781	9.09089	8.36136	6.61482	7.03385	10.2392	8.48464
FBN1	202766_s_at	6.77799	8.60487	8.53396	10.3216	8.539	8.7236	7.47811	8.84975	9.08177	10.5443	7.66103	9.6763	7.90764	8.22726
CCNG2	202769_at	8.71869	9.91576	9.78387	10.7715	10.1465	10.7602	9.91156	9.98753	11.5212	10.4985	7.41427	10.0696	10.9553	10.0137
OXCT1	202780_at	6.34296	8.3209	7.13061	8.93781	6.671	6.88989	6.7674	6.13084	8.92282	5.99283	6.39328	6.65567	7.66348	7.16602
STK39	202786_at	7.76192	9.4692	7.8592	8.85968	6.95459	6.78038	6.51638	6.64936	9.6936	9.08308	6.36151	7.11339	9.15596	8.93565
SACM1L	202797_at	8.54827	9.65597	7.9733	9.10838	8.88873	9.12076	7.59335	8.54718	10.3486	9.55246	8.18385	8.48025	10.3646	9.34662
SEC24B	202798_at	6.97654	8.92641	7.39268	9.25254	8.19917	7.8017	7.14298	8.00293	10.2624	8.80461	7.21327	8.01006	8.28897	7.98759
STAMBP	202811_at	8.04107	10.1057	8.32184	10.0038	8.29792	7.9805	8.33098	8.66329	9.89926	9.13666	6.93792	7.709	8.9322	8.57088
LPP	202822_at	8.95404	9.85904	9.87575	10.8277	11.4321	9.60489	8.90833	8.61572	9.20595	9.3286	9.69575	10.0518	9.55346	8.50066
TCEB1	202823_at	5.67957	8.16897	5.66285	7.07768	5.60295	7.00666	5.70758	6.71173	8.86691	7.77289	5.09384	6.08076	7.04369	6.92527
TCEB1	202824_s_at	9.21176	11.0676	8.71835	10.2114	9.78007	10.139	9.59031	9.77748	12.4949	10.946	8.32077	9.45063	9.53512	9.04337
VAMP7	202829_s_at	7.16472	9.17991	6.81324	9.38341	7.9019	7.69055	7.21053	7.60208	9.83884	7.85368	5.20705	6.73665	8.59187	7.93768
TXNL4A	202836_s_at	10.3676	10.8166	10.4713	11.3507	9.38184	10.2817	10.6558	10.6933	11.7979	10.8234	8.5389	9.02199	11.2416	10.7326
FUCA1	202838_at	8.37182	10.7539	9.34439	10.5904	8.68707	8.59255	8.53628	8.91365	9.47303	9.1037	7.29422	8.29453	9.08509	8.43916
NDUFB7	202839_s_at	6.87083	9.35347	6.74244	8.41144	6.80151	8.78946	7.50462	6.32758	6.26433	6.67401	7.16915	7.11252	5.76261	6.87606
DNAJB9	202842_s_at	8.72625	10.0041	9.25697	10.7832	9.56291	9.75947	9.60007	9.5192	10.6522	9.73737	7.79931	9.51675	9.13734	7.96934
HPRT1	202854_at	8.49207	9.88869	7.79634	9.72925	7.97175	8.65734	9.61685	9.48207	11.0238	9.57071	7.27249	9.11179	10.1788	9.588
CNPY2	202857_at	9.72829	11.2577	10.0262	11.3395	10.237	10.0458	9.64288	9.08597	11.5215	10.8046	8.47289	10.306	10.1419	9.51036
SP100	202863_at	6.89103	9.86108	7.04756	9.15317	7.03559	7.9409	7.86001	7.55002	9.99183	9.15595	5.46869	7.115	6.87764	6.832
POP4	202868_s_at	7.07762	9.39536	8.64255	10.5128	7.61959	7.6989	7.95675	8.0345	9.55508	8.01615	6.95347	7.89107	7.79549	7.18697
OAS1	202869_at	8.04213	10.1493	8.92001	9.68481	8.48244	10.2429	8.15005	8.58831	11.1002	9.67917	8.21829	8.04557	8.06208	8.28538
CD93	202878_s_at	6.4617	8.38731	7.19491	8.69396	7.70051	6.80061	6.56519	8.37617	9.17312	7.78926	5.30114	6.56186	7.90498	7.25923
NOL7	202882_x_at	7.95724	9.81062	8.8853	9.99685	8.61961	8.42562	9.11754	9.00786	11.3005	9.25503	8.20634	8.02488	8.91911	8.28958
CDC23	202892_at	6.88955	8.01703	7.14811	8.84933	6.47545	6.87669	7.98404	7.62493	9.29208	8.13614	6.14183	6.54517	7.66969	6.98098
LSM5	202904_s_at	6.69674	8.56288	6.19877	8.46891	5.83433	7.01198	7.84188	7.55974	8.59638	8.64283	5.5087	6.78077	6.97291	6.67065
NBN	202907_s_at	8.02221	8.91235	8.46056	9.49413	8.58709	8.00835	8.69908	9.43228	10.1687	9.86914	6.40356	8.26615	10.0692	9.12525
ADM	202912_at	8.93066	9.52636	8.54279	8.87934	8.7852	9.22452	8.1118	9.26428	11.4928	9.31759	7.95687	8.71171	10.04	8.4695
S100A8	202917_s_at	5.55543	5.76396	8.0401	9.86528	6.46541	6.6757	7.65709	5.99289	10.5544	8.41962	5.26996	5.48563	7.35094	5.86686
PLAGL2	202925_s_at	5.37093	7.86903	6.52262	8.55543	5.87287	6.12124	6.5147	6.63875	7.88833	6.50247	6.02244	6.34485	7.24744	6.50967
SUCLA2	202930_s_at	5.97033	8.23849	6.91796	8.71622	7.35912	8.06888	6.81426	7.60293	9.41538	7.62105	5.74163	7.11547	9.10944	8.25633
YES1	202932_at	5.23713	7.94303	5.16047	7.17459	5.54089	5.04318	5.35642	6.20297	9.54915	5.67581	5.30338	5.60263	6.77078	6.37295
YES1	202933_s_at	10.1879	11.0719	9.91709	10.7516	10.2036	9.87221	9.93197	10.3885	11.602	11.4228	7.95323	10.5778	10.8889	10.3267
ZMPSTE24	202939_at	9.83768	10.2025	8.85965	10.5221	8.90859	8.87709	9.50682	10.1801	10.4198	10.0212	6.9816	8.32901	9.4557	8.93642
BTBD3	202946_s_at	6.93481	8.93992	7.91115	9.508	7.67679	5.91971	6.96904	7.66958	9.69114	8.37621	5.58544	7.73979	9.09334	9.00796
CRYZ	202950_at	7.92677	9.25245	7.62784	9.25725	7.81101	8.01986	7.8901	7.93202	10.1136	7.84148	7.09114	7.56177	9.52457	8.23882
CAPN6	202965_s_at	6.1055	5.64683	6.80527	8.5134	6.50086	5.85236	5.63605	5.918	6.64488	7.7608	8.02678	5.92623	6.60813	6.78202
DYRK2	202969_at	7.2361	9.05494	8.2951	10.1802	8.38948	7.11147	8.78139	8.95598	10.2694	8.24174	6.99566	8.12062	10.5354	10.072
FAM13A	202973_x_at	8.53957	9.74403	8.3141	9.7594	8.76574	8.45712	7.29838	8.41675	10.2697	9.1248	7.08935	8.79142	8.36545	8.34865
SIAH1	202981_x_at	8.42432	9.41582	8.84773	10.5231	8.79946	9.46315	9.34695	9.78157	10.881	9.94945	7.53383	9.74164	9.9872	9.1236
HLTF	202983_at	7.19602	9.47152	7.47989	9.57807	7.20876	6.94954	7.37848	7.86551	10.7341	7.84782	6.19356	7.75574	7.95739	7.68968
C7	202992_at	7.55519	9.33936	8.19893	10.4362	8.36721	7.15331	7.45833	7.2008	6.84134	8.04357	7.69721	7.86032	10.1069	7.47152
TXNDC9	203008_x_at	7.04362	9.35293	8.72707	10.4536	7.62907	8.72533	8.25142	8.26134	10.1307	9.59516	6.81038	7.2266	9.76214	9.33243
IMPA1	203011_at	6.49067	8.52519	7.33554	9.02599	7.06485	8.33599	7.69079	7.76898	9.32256	8.6284	6.12094	7.7441	8.29611	7.94892
RABGAP1L	203020_at	8.41765	9.25942	8.37337	10.1067	7.54637	7.45144	8.14923	8.61967	9.01596	8.97309	7.07301	7.71286	8.92067	8.2562
SLPI	203021_at	10.9816	11.6771	11.3802	12.1725	9.30911	10.8902	10.2787	10.0271	12.557	10.4668	9.65578	12.0585	10.5243	9.3762
RNASEH2A	203022_at	8.2724	10.0676	8.02493	9.08117	8.96205	10.3155	8.26239	7.93813	8.93637	7.74458	8.63024	7.42038	7.83529	8.14712
C5orf15	203024_s_at	9.38309	10.2779	10.281	11.4781	9.69501	9.93645	10.1103	10.5641	12.1921	11.0882	8.90301	10.7564	10.5936	9.99956
PTPRK	203038_at	8.41297	11.1529	9.80356	11.0333	9.45167	9.94677	9.26338	9.07324	10.8462	9.10403	7.38988	9.32094	11.0586	9.82597
LAMP2	203042_at	9.84031	10.4848	8.7958	10.5117	8.64101	10.1669	9.74143	9.39209	9.25604	9.283	7.20265	7.93572	8.85308	7.69681
CHSY1	203044_at	9.07841	10.0258	10.4677	10.993	11.5213	10.2219	9.82181	10.1531	11.4964	11.5905	8.82837	11.0335	10.1253	9.7016
TTC37	203049_s_at	7.62124	9.18482	7.03727	9.09596	6.11571	7.66232	6.31045	7.09521	7.78118	7.46645	6.94757	7.74542	7.76626	7.51415
CHST15	203066_at	8.08012	7.6537	9.31996	10.1432	9.0476	8.15807	8.96597	8.22429	10.1288	9.57362	7.5635	9.38698	9.0967	8.85197
PDHX	203067_at	7.10033	9.593	6.82065	8.78962	7.0098	6.91834	6.64186	7.35092	9.93229	7.3972	6.14593	7.32074	9.15931	8.43959
SMAD2	203075_at	8.04914	9.36167	8.25694	9.59165	8.54343	7.56819	8.72089	8.44323	9.31863	8.82382	6.36245	7.61378	9.37109	8.60703
SMAD2	203077_s_at	7.24022	8.8813	7.44368	9.1944	7.25899	7.53072	8.13859	8.07017	8.69213	7.51404	5.77442	7.27386	7.92782	7.73909
BAZ2B	203080_s_at	7.23996	9.16192	8.37574	10.02	8.11438	8.20601	8.3062	7.62752	9.54919	8.86614	6.84642	8.08522	8.65348	8.09175
THBS2	203083_at	6.52505	10.5441	10.778	11.0665	11.1295	10.0763	7.89709	10.6438	9.41784	11.9276	7.81546	11.6533	7.94391	9.4351
HTRA2	203089_s_at	7.07635	10.1906	7.13827	8.23096	7.11117	7.28935	6.95843	6.20802	8.63142	6.25499	6.64539	6.17776	6.50281	6.50928
CDYL	203098_at	7.78833	8.8811	8.39457	9.63777	8.14589	7.55124	7.97692	8.39593	10.7514	8.91984	7.23414	7.72749	8.43875	8.28339
MGAT2	203102_s_at	6.33914	6.75784	6.51128	8.32008	6.25239	7.12759	6.87961	7.33035	8.66507	9.26844	6.03481	7.2321	7.13332	6.59098
PDGFRA	203131_at	7.18642	9.0108	8.08772	9.67191	8.77928	7.38192	7.82631	7.68163	7.2519	8.9917	7.63045	8.80283	8.40376	7.18392
RB1	203132_at	7.63727	8.32945	8.85619	10.1303	8.41135	8.01863	9.38127	9.25451	9.24087	9.94494	5.98446	8.32063	10.3542	10.2229
HAT1	203138_at	8.5212	10.3676	8.42192	10.0538	7.546	8.25105	8.6788	8.52379	11.1569	8.75217	6.82416	8.15384	9.42805	8.70057
BCL6	203140_at	7.63807	10.3795	9.74597	10.7112	9.75038	10.1987	9.23242	9.18948	12.4915	9.8142	9.84191	11.5766	9.45147	8.42891
TRIM14	203148_s_at	7.57299	9.14266	7.98998	9.14183	7.35553	8.38519	8.509	8.35639	10.6237	8.85433	7.11045	7.68082	8.11981	7.54025
IFIT1	203153_at	7.26905	9.51228	8.37317	9.7804	7.74329	9.60323	9.26594	10.1818	11.2419	10.2838	7.14329	7.53235	7.91238	7.3972
AKAP11	203156_at	4.71074	5.84972	5.89755	7.57111	5.92579	5.51984	5.71926	5.78546	7.4177	6.4771	4.91506	5.14957	7.18184	7.06926
SLC33A1	203164_at	8.44443	9.64669	8.97091	10.6119	9.04115	8.75666	8.57455	8.36572	11.2819	8.79633	8.42245	8.78653	9.14552	8.70629
SLC33A1	203165_s_at	6.2104	7.10553	5.8129	8.31301	6.62324	6.36386	6.51722	6.75477	9.90306	7.27806	6.39891	6.63077	6.66458	6.68437
TFAM	203177_x_at	6.86564	7.68407	6.3048	7.52667	6.36643	5.83906	7.01118	7.37849	8.75379	8.77619	5.98324	6.98719	9.25846	8.49651
GATM	203178_at	4.73543	7.51594	4.85504	6.14189	4.88969	4.49285	4.98061	4.74909	4.23731	4.81094	4.9713	4.81665	6.47152	3.92525
FBN2	203184_at	6.86308	6.41952	7.55229	7.39244	7.56946	7.03695	5.60468	7.81952	7.10659	9.00529	7.12676	7.31149	7.50912	8.61928
S100A4	203186_s_at	7.44646	8.01299	8.37767	9.65043	10.0695	12.1551	9.82624	10.2315	9.57096	12.4548	7.1662	8.26268	8.50506	8.02187
ABCC4	203196_at	6.79388	7.95575	7.0084	8.93691	7.00347	7.24925	7.23128	6.74365	9.67588	7.21506	6.70828	6.97422	7.6654	7.61686
MTRR	203200_s_at	8.43893	9.20022	9.21868	10.1374	8.79088	9.11127	8.84616	9.09444	9.66929	9.68472	7.73064	8.80537	11.064	10.1364
KRR1	203202_at	7.17407	9.47056	7.71309	9.49048	7.94634	7.39539	7.72349	7.82476	10.233	8.65332	7.15386	7.77348	8.44624	7.59138
RFC5	203209_at	9.45729	11.6331	9.07889	9.81934	8.52025	8.45353	8.61758	9.41206	10.9865	9.74386	8.79544	8.9707	10.1927	9.89954
MTMR2	203211_s_at	6.57562	7.17265	6.2159	8.44013	6.41213	6.42168	6.34494	5.93234	8.53912	7.20289	5.20798	5.9189	7.78058	7.72813
CDK1	203213_at	7.66016	9.60415	7.47533	8.30556	7.77466	7.94323	7.62684	8.62851	9.85774	7.9135	6.70668	7.16869	10.3515	9.79306
MYO6	203216_s_at	7.16701	9.46919	8.03464	9.41975	7.73002	8.13479	7.54067	7.50241	8.6809	7.50666	5.3412	7.00802	9.78556	9.04057
MAPK9	203218_at	7.65083	9.65889	7.37849	8.62585	8.57033	7.65787	7.85108	8.39792	8.5639	8.88093	6.70552	8.07666	9.52408	9.11619
RFK	203224_at	9.33234	10.1957	8.15681	10.0722	9.08357	9.33936	9.07973	9.73328	10.8151	9.79435	6.97491	8.94668	10.6907	9.90842
TSPAN31	203227_s_at	7.69849	9.16822	8.56247	10.0992	8.41978	9.52583	8.02635	7.69042	9.93238	10.8084	9.34953	8.04726	8.00956	7.58569
ATXN1	203231_s_at	6.73464	9.20934	8.06374	10.1456	7.84778	7.20477	7.20444	6.57339	8.14404	8.18883	7.51056	9.08957	7.63115	6.89706
ATXN1	203232_s_at	7.89126	9.09863	8.6726	10.209	8.83144	7.28307	9.48972	8.5377	9.91525	8.33336	7.36525	8.64874	8.73766	7.89386
UVRAG	203241_at	9.55611	9.8553	9.62005	10.0183	10.2479	11.0946	9.93196	9.49536	12.3261	9.93422	9.52932	9.03937	9.23582	9.57316
PPIP5K2	203253_s_at	5.17668	7.13276	5.36257	7.86205	5.15192	5.32734	5.07981	5.3199	7.05303	5.56218	5.14881	5.4345	5.95995	5.40556
FBXO11	203255_at	8.17587	9.77824	8.74732	9.55525	8.36085	8.9172	8.68809	8.87258	8.5361	11.1979	10.3024	10.971	9.25713	8.88835
HDDC2	203259_s_at	6.20414	9.64867	6.94855	9.04168	7.56478	7.09069	7.53173	7.65838	9.33234	7.63157	6.56868	7.29987	8.30224	7.54638
NSMAF	203269_at	10.0126	10.3901	9.29275	10.0929	10.635	12.202	9.13016	9.3301	10.2631	10.2337	9.828	9.13698	10.0586	9.40429
LMNB1	203276_at	5.97472	8.11737	6.01839	6.47021	6.16022	6.18414	7.0999	7.91487	6.40523	6.87259	6.21061	5.85518	8.82131	8.07056
GBE1	203282_at	10.3367	10.3329	8.74869	9.55644	9.58897	9.04621	8.9859	8.45824	11.1029	10.0998	8.22371	9.81526	11.1642	9.83246
HS2ST1	203284_s_at	8.39127	9.13233	7.51891	9.36373	7.06862	7.07273	8.11984	8.19666	9.78504	9.03968	6.04023	7.92135	8.92861	8.46478
HLA-DQA1	203290_at	7.40696	8.83648	7.28431	6.25367	7.54625	7.34759	7.16831	8.95613	8.48991	8.84043	7.12739	7.58307	6.93815	7.27904
DMTF1	203301_s_at	7.4767	9.91358	7.91256	9.57528	8.0068	7.76563	7.56617	7.95199	9.44647	8.79745	7.06383	8.17455	8.29642	7.2082
DCK	203302_at	7.33181	9.18114	7.56121	9.02675	7.46386	7.01046	7.9032	8.5145	9.51951	8.23546	6.90476	7.92726	8.55726	8.12765
DYNLT3	203303_at	7.15841	8.84635	7.57648	8.9613	7.86118	7.66484	7.18862	7.75383	9.6776	8.32942	6.02931	7.68388	8.95283	7.41025
SLC35A1	203306_s_at	6.85337	10.0502	7.56481	8.87967	7.39182	8.19401	7.52894	7.71332	9.7149	8.59802	5.67248	7.24882	8.77153	8.47797
STXBP3	203310_at	8.94408	10.7667	8.91927	10.2423	9.44047	9.00832	9.02341	9.38663	10.9938	9.41437	8.0641	9.43395	10.4298	10.0487
NCK2	203315_at	7.32137	8.90309	8.64049	9.35108	7.77837	7.45091	7.17858	7.28892	8.88895	7.21082	6.44348	7.69181	8.37989	7.68459
SNRPE	203316_s_at	10.7249	12.2725	10.7704	12.2635	11.2584	10.3888	10.6494	11.0248	12.8775	12.529	9.4006	11.1554	11.2349	10.8828
CAV2	203324_s_at	8.70303	9.86088	7.80961	8.65735	8.07253	7.33748	7.3234	8.93955	9.7617	8.95486	6.7471	8.74785	9.07897	9.625
COL5A1	203325_s_at	6.57754	9.39667	9.253	10.0847	9.3676	8.75126	7.22651	9.41039	8.62415	10.7398	8.05658	11.0276	7.99579	7.95559
PHYH	203335_at	7.16737	9.92878	7.89493	9.591	8.79745	9.29146	6.95839	6.76531	8.88324	7.54231	6.41629	6.15268	9.66679	8.49128
ITGB1BP1	203336_s_at	7.48719	9.68273	8.15132	9.48251	8.21032	7.73814	7.12582	7.65107	9.72902	7.35619	7.23725	7.91332	8.58217	7.95145
PPP2R5E	203338_at	7.51938	9.80952	7.55723	8.6989	7.75873	7.48475	7.6015	7.74259	9.88716	8.62824	7.44543	8.26609	8.43172	7.8597
UGDH	203343_at	7.64862	9.15962	8.12425	8.48519	7.61366	8.29448	8.26203	7.85449	7.53623	9.67954	6.89823	7.69329	9.82085	8.67473
RBBP8	203344_s_at	9.00783	10.4375	8.60293	10.0985	8.7251	8.58572	9.1736	9.03821	11.7969	9.86727	7.45669	8.81894	9.06948	8.26481
ETV5	203349_s_at	5.94707	7.37547	6.34557	7.6175	6.53022	6.33543	6.40602	6.40423	6.20129	9.2389	5.94807	6.18815	5.35491	5.98662
ORC4	203351_s_at	7.91209	9.92872	8.89426	10.5936	9.11261	8.82886	8.46823	8.30376	10.7391	9.90399	8.1936	8.28488	9.47877	8.75086
EZH2	203358_s_at	8.01292	10.5701	8.51963	9.07833	8.67327	7.71702	8.34401	8.30992	10.2296	9.59791	7.73265	8.35155	8.21752	8.06241
MYCBP	203359_s_at	9.92557	9.88868	9.27863	10.1615	8.12855	8.21087	9.95486	10.0538	10.0556	9.6305	7.65335	7.86921	9.76393	9.15617
MAD2L1	203362_s_at	7.49759	9.93508	7.88906	9.63273	7.25871	8.03796	8.21636	9.46327	10.1254	9.1891	6.68974	7.70152	10.2692	9.55012
SRSF5	203380_x_at	10.0708	12.256	11.0943	11.6477	11.8317	11.3881	10.8208	10.2217	13.5803	12.2665	10.7109	11.6714	12.3258	10.5414
HES1	203394_s_at	6.5977	8.76846	8.4204	9.00219	7.57373	6.56114	7.9157	7.30973	7.17547	9.21234	7.18709	7.61799	8.30954	7.82465
GALNT3	203397_s_at	8.3367	9.54108	8.53095	10.0221	7.54516	8.30317	8.49663	8.96189	11.4452	9.47999	7.0914	10.4685	9.58174	8.4989
RNF6	203403_s_at	5.62981	7.24288	5.43314	8.48942	6.3334	6.25648	5.29733	6.30106	8.26173	6.22366	5.25068	5.9898	8.08938	7.08537
ARMCX2	203404_at	7.01201	9.6206	7.1356	9.06229	7.70311	8.60086	8.60876	8.50283	9.35606	8.93014	6.93997	7.20603	8.32566	7.38648
PSMG1	203405_at	8.78823	10.0191	8.09437	9.53554	7.75789	7.90539	8.4355	8.45074	10.1733	8.52201	7.15148	7.74704	9.66609	9.04914
SATB1	203408_s_at	5.90494	8.14007	7.17634	7.3672	6.29911	6.13084	6.05598	6.1641	5.41967	7.93119	5.97925	6.78196	6.04905	5.97242
AP3M2	203410_at	7.38528	8.94352	7.51323	8.74363	8.68341	10.149	6.97155	7.09162	8.54194	7.87449	6.61003	6.46927	7.28111	6.71104
NELL2	203413_at	7.18079	9.12022	6.99942	9.57361	6.63769	6.82144	6.75408	6.40638	7.30987	6.97105	6.92183	6.68152	6.68556	6.4976
MMD	203414_at	7.22193	9.25301	9.38683	9.78208	9.60294	7.37682	8.90612	9.73066	9.50181	9.43066	7.33117	9.09757	9.40475	8.8166
PDCD6	203415_at	7.83797	9.36548	8.00792	9.83089	7.95448	8.24798	7.67037	7.95198	10.5393	8.2096	7.54363	8.1224	8.4283	8.21009
FAM8A1	203420_at	7.04881	9.3364	7.95867	9.54123	8.89156	8.11566	8.05589	7.68719	10.1857	8.91277	7.50189	7.5198	8.39651	7.50516
ASF1A	203427_at	6.24564	8.51199	6.25502	8.28927	6.64388	6.51774	6.45784	6.33097	9.0024	7.33068	6.48618	6.5257	7.5354	6.91803
ASF1A	203428_s_at	6.72078	8.41186	7.09318	8.05443	6.7792	7.18058	6.51338	7.07598	9.57109	7.04167	7.04324	7.10983	7.34724	7.35347
HEBP2	203430_at	8.0066	10.6253	8.57139	10.549	8.75427	9.68553	8.90212	9.20305	10.0959	9.04045	7.76409	9.02129	9.77529	9.10395
TMPO	203432_at	6.90818	8.09217	7.18657	7.75169	7.45659	6.32647	7.3648	7.88926	8.01444	7.51071	6.66592	5.67757	8.99918	8.11909
STC2	203438_at	7.66915	7.06562	7.22899	7.4202	7.90073	8.12982	6.76319	7.69717	8.96235	7.65409	6.53213	7.04608	9.3386	8.53114
CDH2	203440_at	11.4715	8.25912	10.7987	11.6473	9.89272	8.85647	10.3993	11.0699	9.77318	10.8596	8.58995	10.1727	8.74561	8.35452
TERF1	203449_s_at	6.52236	9.68185	6.52877	8.75205	6.73485	7.82673	6.33025	6.55642	9.3864	8.08618	6.5922	7.12479	6.93035	6.16014
SAT1	203455_s_at	10.9816	12.7178	11.8981	12.2537	12.756	12.8618	11.77	11.9604	13.2776	13.8877	12.0403	13.1531	12.8272	10.9006
PSEN1	203460_s_at	6.85471	8.88318	7.33962	9.25333	7.42136	8.36383	6.80774	6.88368	8.67188	7.31138	6.64172	6.60961	8.21862	7.2702
IQGAP2	203474_at	6.43192	8.11488	6.59312	8.49712	5.98409	4.89477	5.10641	5.95022	5.43042	6.57777	5.84553	5.28811	7.36744	7.71414
NDUFC1	203478_at	9.28735	10.3783	9.27335	11.1298	9.23941	9.74141	9.34659	9.33895	11.0985	9.8957	8.00462	9.93811	9.59129	8.74642
SEC61G	203484_at	8.20046	9.0019	7.66098	8.88768	8.48265	8.49793	9.13004	9.37835	11.1927	9.84787	7.68159	8.67242	8.69717	8.18208
RTN1	203485_at	6.90146	8.92903	8.76367	10.4172	7.92373	6.78552	8.08247	8.08848	7.32839	7.92346	7.10721	7.46873	7.45264	7.33507
CEP57	203493_s_at	6.80668	8.09138	6.36949	8.7699	6.91888	6.46737	6.85468	6.70426	9.72713	8.78511	5.91168	6.38165	8.34567	7.914
CEP57	203494_s_at	8.74447	9.32929	8.43688	10.0892	8.49334	8.21439	8.61786	7.30442	10.6211	10.1084	6.98218	7.53932	9.96322	9.30023
PGCP	203501_at	5.40246	7.78999	6.20775	7.92588	5.77781	6.9878	5.74195	5.87386	6.56707	7.60424	6.07632	5.4048	5.61788	4.82202
ABCA1	203505_at	7.86801	8.10886	7.94845	8.61175	7.66172	8.93135	8.00627	8.25913	10.3298	9.08	6.1498	8.01855	9.66259	8.65459
MET	203510_at	8.58855	10.0288	8.63428	10.269	8.03064	7.81526	7.94717	7.35819	11.1555	8.88972	7.5741	8.20346	8.32458	7.75969
TRAPPC3	203511_s_at	8.38299	10.9504	7.95282	9.48938	7.92951	8.98721	8.29234	7.90298	9.87221	8.32963	8.17697	7.63402	7.63888	7.62044
PPP6C	203529_at	10.514	11.5865	10.3084	11.2912	10.5071	11.1468	10.95	11.1181	10.9908	11.6539	8.83246	9.7224	11.8498	10.957
STAM	203544_s_at	7.22612	8.16582	7.76314	9.45356	6.95351	6.8533	7.32255	7.66958	9.0279	7.32929	6.01944	6.81281	8.04156	7.92289
MAP4K5	203552_at	5.18119	7.98469	5.93279	7.90484	5.44435	5.76777	5.20322	5.6766	7.89822	6.2617	4.8814	5.93602	6.31692	5.76511
PTTG1	203554_x_at	8.39733	10.6304	8.09192	9.66128	8.39516	8.78655	9.44736	10.4623	10.6612	9.89866	8.03869	7.63496	9.77409	9.36521
GGH	203560_at	8.05484	9.45561	8.23398	10.0094	8.0559	10.1493	7.18093	7.16216	10.462	9.18362	6.92418	6.90432	8.6243	8.35312
AGL	203566_s_at	7.75109	9.19735	7.52093	9.82835	7.67535	7.16989	7.28014	6.96099	9.36995	8.55372	5.48582	7.50099	9.45554	8.90968
TRIM38	203567_s_at	8.16338	9.47745	8.34791	9.26894	7.79808	7.91896	8.81996	8.38446	9.4922	8.58795	7.26357	7.56423	7.77299	6.86137
UNC50	203583_at	7.21116	9.30784	7.9302	9.76982	7.83586	7.9695	8.15141	8.03454	10.2562	8.48711	7.08781	7.78608	8.51069	7.69371
CD2AP	203593_at	7.29097	9.21554	7.81342	9.66176	7.16686	7.96845	7.46214	8.60392	10.5457	8.45672	6.37923	8.18687	10.6154	9.54023
IFIT5	203595_s_at	7.97576	8.51317	8.55291	9.81234	7.7329	9.00141	8.94132	9.25355	9.42875	10.9189	7.13552	7.64317	7.88605	7.57072
SRP54	203605_at	7.6343	8.62524	8.43934	9.51494	9.24521	10.4345	8.19701	8.38923	9.97942	8.71165	7.54815	8.45854	8.89238	8.21407
ALDH5A1	203608_at	6.09961	8.84926	5.82421	8.14835	5.9932	5.81845	6.63364	6.02095	7.95198	6.46366	5.50441	5.70978	6.98619	6.33719
NDUFB6	203613_s_at	9.36394	11.0345	9.32207	10.6172	9.29924	9.61579	9.56441	9.30462	11.1079	10.8441	7.84601	9.17909	9.79924	9.13781
UTP14C	203614_at	6.93849	8.66821	8.24146	9.84805	8.06466	7.56187	8.15059	8.7229	10.3597	9.43059	7.59144	7.95466	9.53359	9.09355
POLB	203616_at	8.53732	9.88612	8.84069	9.58166	9.90656	11.654	8.97753	8.70658	10.2139	9.00893	8.25612	8.13457	9.06963	8.81849
FCHSD2	203620_s_at	6.24266	7.14329	6.53548	7.37797	7.16707	6.57924	6.41588	7.33743	7.73621	8.7535	5.54636	6.50872	8.52453	7.2435
NDUFB5	203621_at	9.01516	10.755	9.09511	11.0327	9.70096	10.4471	9.23092	9.90439	12.7216	11.5273	9.98152	10.0664	9.96783	9.66327
IGF1R	203627_at	7.16879	9.27114	8.48948	9.1113	8.01606	7.18288	7.56885	7.42466	7.93893	9.89441	8.02643	7.85782	7.25829	7.68528
GPRC5B	203632_s_at	7.75559	10.0152	8.63194	9.97113	8.51014	8.87048	8.57091	9.34642	11.4438	9.29805	9.03296	9.48513	9.8019	8.70101
MID1	203637_s_at	8.24623	9.26641	8.15951	9.37149	8.74463	8.34758	6.70655	7.0332	10.007	7.73206	9.21774	10.5337	8.41929	8.15963
FGFR2	203638_s_at	5.86524	8.4062	6.73929	8.76164	6.19809	7.15079	5.93192	6.96305	8.59213	6.60376	6.07213	7.21256	10.3934	9.34541
FDX1	203647_s_at	8.13294	9.54978	7.8208	9.32348	8.30381	8.69035	8.20717	7.54768	10.5204	9.6618	7.66304	8.1002	8.84519	8.71786
TMOD1	203662_s_at	10.2856	10.0143	8.98326	9.80737	9.19	10.3324	8.78205	8.12376	10.9291	8.20802	8.03655	8.1037	8.87159	8.41132
TBCA	203667_at	12.2467	12.6616	11.8469	12.4217	12.559	12.9905	11.4437	11.258	12.5166	12.8101	9.60647	12.0148	12.1754	11.2813
BCL2	203685_at	5.75909	8.37499	6.94834	8.9178	6.95977	6.42178	5.57398	5.46249	6.73912	5.95151	5.98536	6.07424	6.45341	5.7065
TUBGCP3	203690_at	5.50054	6.89839	6.69558	8.04972	6.05829	5.91105	5.96533	5.91038	7.75819	6.83961	4.96093	6.42811	7.8544	7.02782
FRZB	203697_at	5.8418	8.77829	6.61584	8.88729	6.02998	5.73936	5.87725	6.0388	5.87396	6.79833	5.68143	7.34545	10.645	7.49464
FZD7	203706_s_at	6.08884	8.38679	7.29277	9.50468	6.97635	6.76992	7.5182	6.89445	8.83415	9.17832	6.3461	7.54217	6.60461	6.46204
UTP18	203721_s_at	7.15147	8.63733	7.60115	9.62875	7.77092	7.44782	7.73714	7.74122	10.5373	9.3841	6.47492	7.55748	8.22383	7.74922
ZKSCAN5	203730_s_at	6.31957	7.88809	6.00058	8.10402	5.41342	6.0227	6.57022	5.8338	6.3754	6.25886	5.7837	6.14728	5.31441	5.78587
PPFIBP1	203736_s_at	4.56861	5.70532	4.96848	6.21843	4.43045	6.31449	6.36766	7.05489	5.94652	4.67817	4.50794	4.5604	4.56475	4.557
ZNF217	203739_at	4.24205	5.55633	5.18231	6.35291	5.46467	5.25102	6.15899	6.18278	6.44586	6.8222	3.89137	5.26666	7.2024	6.14148
ADCY7	203741_s_at	6.75983	6.41471	6.89449	7.9993	5.62774	6.64942	6.00609	7.52916	8.24401	8.11187	6.1384	6.12614	7.45352	6.84453
TDG	203743_s_at	8.87349	9.57874	9.65546	10.6012	9.98039	8.47437	9.92344	9.61364	11.3433	10.1508	8.10419	11.5824	11.0256	10.4544
BUB1B	203755_at	8.07562	9.56032	8.11953	9.67087	8.08663	7.805	8.90881	9.51074	8.81541	8.30809	7.04938	7.18149	9.70062	9.37838
DLGAP5	203764_at	7.22194	8.81777	7.07038	9.03346	6.83706	6.83097	8.22385	8.57346	9.10233	8.90556	7.09481	6.51216	9.34128	8.1358
GCA	203765_at	8.03843	9.50635	8.92161	10.3555	7.45309	8.36616	8.87994	8.88766	10.5777	9.43321	7.86205	8.11068	8.99891	8.31576
SLC25A13	203775_at	9.30555	8.89211	7.78581	8.98539	7.28184	6.47995	8.83176	9.16585	9.4561	9.03406	6.27201	7.26667	8.72101	8.15376
MPZL2	203780_at	6.64446	9.23231	6.8916	8.24938	6.6608	6.60656	6.69329	6.13442	9.94083	9.29283	5.48932	6.94417	7.85891	7.37736
SEMA3C	203789_s_at	5.63293	7.39335	6.64928	8.96676	6.33544	5.08674	5.48458	5.88962	9.72864	8.05348	5.5152	6.71865	7.65338	6.88466
LUC7L3	203804_s_at	10.7771	10.8511	11.7665	11.8777	12.4289	12.2293	10.4066	10.1135	12.8938	12.6442	11.3426	11.6486	11.7825	10.5983
DNAJB4	203810_at	5.98622	8.97801	5.28674	7.43828	5.97702	5.90286	4.63347	5.24516	7.16798	7.46558	4.9652	6.12031	5.6707	5.19891
IGF2BP3	203820_s_at	8.22736	9.50272	7.03147	8.24242	6.30824	7.27029	6.58273	6.60294	9.00836	10.19	7.03512	6.96667	6.31326	6.42533
ELF2	203822_s_at	6.44838	7.47849	6.85438	8.42216	6.96464	6.23318	7.12387	7.18907	9.32443	8.02099	6.57045	7.07897	7.92104	7.27979
TSPAN8	203824_at	7.25486	5.27239	7.11607	8.25196	7.01191	6.65141	7.3895	6.98772	7.20533	6.92461	7.45855	7.23878	9.26198	7.53476
ELP4	203829_at	6.24792	8.44627	6.71587	7.75233	5.38242	6.15693	6.47404	6.75894	8.70866	7.36516	6.18955	6.5328	7.22768	7.20253
KAT2B	203845_at	5.53277	6.58599	6.18285	7.28059	5.49573	5.38996	6.06871	6.4796	7.72164	6.93303	5.38071	6.01793	8.05632	6.6076
CFI	203854_at	8.01617	9.98522	8.29326	9.64204	7.99163	8.94788	8.34576	9.69182	10.0607	8.5462	6.91569	8.93448	9.2869	8.37414
VCAM1	203868_s_at	7.23236	9.0198	8.54193	9.79566	8.9043	8.03259	7.20389	8.95168	8.24999	10.9678	7.52885	8.46117	8.01837	7.87585
USP46	203870_at	6.34699	7.67109	6.23232	8.01797	6.70655	6.54001	5.70978	6.42067	8.20275	7.27526	5.25911	6.20705	8.3416	7.6995
SMARCA1	203874_s_at	6.16947	8.26517	6.88784	9.37766	7.10844	6.47606	7.57884	7.82296	8.72351	8.17145	5.5093	6.96211	8.64429	7.97251
DMD	203881_s_at	6.41796	8.9206	6.21409	7.23664	8.10637	6.45994	6.09554	5.87126	6.62083	6.72834	6.40208	6.67887	6.8966	6.4389
RAB21	203885_at	7.07598	9.6489	8.116	9.93071	8.1228	7.56406	8.02659	8.17631	9.96463	7.84285	6.5293	7.35513	8.75767	8.42223
SCG5	203889_at	7.77389	9.78374	8.13917	9.87129	6.01286	6.15006	8.34128	6.21522	8.8543	6.51234	6.88026	7.7183	6.64356	5.82682
TAF9	203893_at	7.38469	9.76115	6.97968	9.56781	7.2987	7.63607	6.34152	7.35822	10.0403	7.23795	6.13907	6.57517	7.78909	7.18207
LYRM1	203897_at	7.98555	10.4887	8.24124	9.69285	8.10658	9.4691	7.84233	7.78629	9.39322	8.32043	8.31821	8.14827	8.47892	7.88622
PARN	203905_at	7.60338	9.71411	7.32875	8.97512	7.45242	6.78014	7.48945	7.4323	9.19777	7.7905	6.74674	7.46636	7.50858	6.92083
ARHGAP29	203910_at	8.29825	9.94178	8.88634	10.2537	8.70121	9.38774	8.32841	9.10664	11.7705	9.29042	7.61796	9.02393	10.1795	9.47355
HPGD	203914_x_at	5.52857	7.6815	6.33585	7.42432	6.75479	5.78829	5.94806	5.96886	6.02728	6.68129	5.62303	6.2311	7.72831	7.76197
CXCL9	203915_at	7.61263	6.93978	8.60175	10.121	7.34654	7.4132	7.46541	8.27306	8.72396	8.06749	7.2031	7.65298	7.41426	7.40802
GCLM	203925_at	6.83518	7.95734	6.73003	7.87428	5.99118	6.48127	6.7167	6.98256	8.74993	7.62246	5.71289	6.01435	8.40701	8.10702
HLA-DMB	203932_at	9.4619	10.2514	8.8099	10.358	8.41191	9.32095	8.55807	8.91562	8.76369	10.7828	7.58021	8.24693	8.25944	7.74669
NEBL	203961_at	6.5421	7.97766	7.11079	8.81857	6.9617	7.37966	5.69893	6.27305	5.78416	6.32836	5.98032	6.29701	7.58065	7.62479
CEBPD	203973_s_at	8.00326	9.39642	8.78653	8.92487	9.60507	10.6842	8.42407	8.28828	8.01574	9.49621	8.73316	9.19034	8.17156	7.56536
FZD6	203987_at	5.51032	7.68849	4.46671	6.41883	4.93675	4.90575	4.93402	5.59475	8.27545	5.86975	5.36938	5.04984	7.14699	6.69788
KDM6A	203991_s_at	7.1799	8.92929	6.91984	8.92459	7.01201	7.33874	6.11766	6.54338	8.07144	8.44965	5.78461	7.14779	8.05348	7.31102
SYT1	203999_at	5.39689	8.63842	5.8117	7.23517	5.57768	4.98496	5.36381	5.50215	5.12007	5.44778	5.34044	5.49598	5.4539	5.06909
PAWR	204004_at	6.02108	9.52722	6.1913	7.58712	6.20195	6.39885	6.20283	6.52474	7.3411	6.51034	6.16363	5.98989	7.19913	6.641
KRAS	204009_s_at	7.83009	9.46772	9.08726	10.2433	9.09576	9.21205	10.1457	11.0978	10.0864	9.05527	6.22059	8.23589	10.0376	9.71646
SPRY2	204011_at	6.26997	6.80987	6.13656	6.97104	7.36138	5.59215	6.84426	8.53594	7.79885	9.80824	6.5698	6.54584	7.75948	7.32213
KDELR3	204017_at	6.90046	9.26661	7.77084	9.14592	7.52307	10.0995	8.52607	8.60717	8.51271	9.90071	7.33513	8.35687	7.73772	7.78768
RFC4	204023_at	8.46728	10.413	9.24587	10.51	9.1602	8.27005	8.86777	9.47309	12.1099	10.1412	8.28509	8.83418	9.4621	9.23927
ZWINT	204026_s_at	10.2854	11.2153	10.0009	10.8853	9.92962	10.6367	10.8954	11.49	11.8832	12.2177	9.66112	10.1918	13.2818	11.7135
PCBP2	204031_s_at	8.02854	10.2965	8.50066	10.0385	8.40785	8.77994	8.07674	8.258	10.3361	9.53625	8.35044	8.65631	8.97377	8.23424
LPAR1	204036_at	6.2451	7.90709	6.18749	7.9146	5.44467	6.07822	5.38402	5.70804	5.78153	6.46733	5.26087	6.04915	6.13551	6.02873
RNF144A	204040_at	5.40045	7.81536	6.53505	7.96209	5.87915	5.22798	5.6453	5.85578	6.36548	6.69	4.98005	6.08808	7.11808	6.18493
SFRP4	204051_s_at	5.33135	7.29141	6.88597	8.99535	5.93415	5.21162	5.13583	5.03961	4.93025	5.21229	6.28063	6.54655	5.46921	5.63174
SFRP4	204052_s_at	4.90184	8.54692	8.86107	9.84071	6.54728	6.30628	5.03088	5.28848	4.84626	7.03843	7.47626	7.17482	5.55942	5.81576
ME1	204059_s_at	6.55821	8.08843	6.36749	8.38567	5.1339	5.46247	6.31475	5.95916	7.73189	6.68103	5.92686	4.85725	6.50939	5.74189
AGAP1	204066_s_at	6.00835	7.34868	6.8326	8.07867	6.10619	6.42401	5.81632	6.58425	9.15656	5.93206	6.51636	6.86303	8.08862	8.65872
MEIS1	204069_at	9.50934	12.5087	10.0731	11.3252	10.8876	11.212	9.97441	9.8248	11.3081	10.8714	9.98715	10.0859	11.8123	10.4749
ENTPD4	204076_at	7.93471	9.71362	9.16456	9.84176	9.03838	8.40986	7.80134	8.32295	9.91299	9.61861	7.18317	8.73931	9.52511	8.96235
PBX3	204082_at	5.90939	8.26337	5.96438	8.14489	6.04413	5.82781	5.99092	5.92764	5.98768	6.09176	6.11465	6.72965	5.54038	5.92726
CLN5	204084_s_at	5.89539	9.07104	7.13671	8.85576	7.13153	8.85365	8.11108	7.52908	9.16195	8.78283	6.06657	6.65074	8.55891	7.39006
TSC22D2	204094_s_at	7.03586	8.53109	7.27675	8.96204	6.64757	8.35937	8.33843	7.79262	7.79505	9.4639	7.49255	9.55996	7.15964	7.44336
EEF2	204102_s_at	12.1917	12.4318	10.7116	12.4245	11.3367	12.3137	10.2687	10.2967	10.4148	10.3061	10.1048	10.472	11.3638	10.6003
NRCAM	204105_s_at	8.02468	7.29659	7.50035	9.59295	7.28294	7.21637	7.93471	7.31397	8.1427	6.52543	5.84042	6.87524	7.94106	8.40169
NID2	204114_at	6.01534	7.47537	6.24202	8.18442	6.38248	6.5442	4.74012	7.13123	8.37915	8.14659	4.91483	6.42148	6.30035	5.92718
ADK	204120_s_at	4.82873	6.33232	4.76701	4.96683	4.16512	4.91914	4.46505	4.76276	5.26165	5.77225	4.42783	4.42649	8.73043	7.89154
RFC3	204127_at	7.32074	8.70397	7.31263	9.25451	6.89977	7.08542	7.82798	8.17119	8.99514	8.03261	6.05774	6.68733	9.67027	9.16022
TUBB2A	204141_at	8.8382	10.3863	10.7707	11.5403	9.53983	8.12759	9.28625	8.79138	10.6452	10.0181	6.6231	9.11979	8.83957	7.30453
RAD51AP1	204146_at	7.23494	10.1467	8.11614	9.85087	6.61269	7.03099	9.22193	9.66872	9.8634	8.45932	5.29456	7.10623	9.27228	8.689
CDKN2C	204159_at	5.92248	9.30083	6.03471	7.27224	5.24606	5.54472	9.72449	9.74854	9.43059	8.65922	5.061	6.51449	7.84626	7.42933
ENPP4	204160_s_at	7.55619	9.10822	7.54694	9.28938	6.49427	8.12087	8.48659	9.39948	10.3127	8.30461	6.93672	7.66432	7.80599	7.27581
NDC80	204162_at	7.77367	9.0471	7.70789	8.7624	7.76278	6.63106	7.72548	8.25489	9.94186	7.72847	6.67363	7.08541	8.52042	8.37592
WASF1	204165_at	6.28206	8.35597	7.0176	8.12792	6.85424	6.19599	7.23043	7.14845	9.62485	8.63584	5.93409	7.37274	9.49711	8.5334
CKS2	204170_s_at	9.53944	11.0395	8.55204	10.5032	8.97006	9.4865	8.84581	9.51487	11.1371	10.7815	8.07419	8.69628	10.4343	9.58016
RPS6KB1	204171_at	5.69827	7.77243	5.67037	7.96871	6.10179	5.66069	4.9909	5.54544	7.83192	5.92266	5.46983	5.89841	6.00049	5.73897
KLHL20	204176_at	4.62293	6.41471	5.13078	6.11927	5.1235	4.97059	5.52277	5.44993	7.30553	6.89938	3.83408	5.18542	6.18486	5.53379
APOBEC3G	204205_at	7.75694	9.58067	9.05773	10.0917	8.40677	10.5945	8.84612	9.23309	9.68587	10.6731	8.34814	8.4393	8.48286	7.89885
C7orf23	204215_at	7.79165	10.3475	8.00235	8.8277	7.76767	8.17523	7.80414	7.79127	9.0389	8.25243	7.24407	8.03888	7.64947	7.31904
GCH1	204224_s_at	6.81149	9.32837	8.03107	9.77478	8.37997	7.40767	7.52874	8.31974	8.87003	9.20109	6.41169	7.26354	8.96352	7.75406
HDAC4	204225_at	7.5079	9.76793	8.75628	9.93401	7.89627	7.92227	8.7652	7.79697	10.3592	9.5155	7.25739	8.84531	9.25552	8.77484
STAU2	204226_at	6.26065	8.91984	6.85572	8.07295	7.41293	6.90523	7.02718	7.23698	9.23667	7.9012	6.35608	6.68347	7.82179	7.39779
CHD1	204258_at	7.38513	7.92171	6.69946	7.75966	6.72712	6.74087	7.44766	7.46962	7.15291	7.48338	6.36438	6.31083	10.2602	8.37994
MMP7	204259_at	8.53655	7.76877	9.59578	10.652	8.49484	8.6477	7.97316	8.02608	10.8037	9.42427	8.54222	10.5184	8.71944	8.6564
S100A2	204268_at	7.73813	7.71408	10.2395	10.5826	11.0324	6.92403	10.5867	8.65917	12.8369	12.5887	7.21523	7.77758	8.25474	7.95451
EDNRB	204271_s_at	6.54439	7.84451	6.5266	7.063	7.09869	11.9815	8.72037	7.31884	6.50633	6.36219	6.3721	6.36343	6.60154	6.50935
PSMB9	204279_at	8.1942	8.82126	9.05778	10.1389	8.22308	8.51748	9.01222	9.21613	10.6839	8.97665	7.74528	8.32307	7.51685	8.18063
FARS2	204283_at	4.56218	6.79102	4.825	7.36939	4.81459	5.39054	4.96494	4.74556	7.94638	5.39416	4.87883	4.61251	4.76619	4.75257
ZNF518A	204291_at	6.44974	6.9034	6.63981	8.87387	5.96479	5.16296	6.28424	6.64853	7.60904	7.3132	5.06019	6.43598	7.52196	6.88303
PIK3C3	204297_at	7.02027	8.16945	8.19273	8.8867	7.94095	6.97435	7.66344	7.52815	9.48115	7.93223	5.87907	6.74725	8.23927	7.39375
SRSF10	204299_at	4.71126	6.84562	4.66738	5.86873	5.07843	4.58614	5.04027	5.02548	6.66749	5.12506	4.55415	5.37463	6.70772	5.78501
PROM1	204304_s_at	6.63999	6.39702	6.34976	7.66806	7.6456	5.54	4.76573	6.138	6.23226	7.36387	6.92824	7.45594	9.1958	8.26351
COL11A1	204320_at	6.60302	8.37645	8.55386	8.85998	7.07157	7.46153	6.21076	8.2362	8.70799	9.65539	6.16072	9.80428	6.31706	7.20347
MT1X	204326_x_at	7.59863	10.3081	7.93501	9.15845	7.21435	8.17343	8.49237	7.9667	8.35636	8.86374	6.66975	8.341	8.97286	8.16158
RGS4	204337_at	5.9157	9.12596	7.52879	8.62833	8.74075	7.26487	6.34601	6.77455	7.34951	8.36899	5.97978	7.12948	7.82795	6.03701
COL16A1	204345_at	8.00773	9.65591	9.82328	10.2923	8.95707	8.52666	8.01886	7.69005	7.90621	8.59777	8.52153	9.76911	7.6401	7.72131
POT1	204354_at	6.83473	9.28109	7.98862	9.38646	8.01702	8.13687	9.574	9.38419	9.04368	8.21703	6.96651	8.41783	8.06371	7.61529
FLRT2	204359_at	6.8962	9.57997	8.03186	9.47963	8.14156	8.08335	7.80258	7.05215	7.22745	7.91109	7.66503	7.76491	8.89848	7.74678
SLCO2A1	204368_at	7.59856	11.116	7.76946	8.16407	8.21706	7.86382	7.2113	7.31294	7.37969	7.74636	7.4162	7.55864	7.41355	7.40076
FGFR3	204379_s_at	9.72287	8.9154	6.77312	7.74986	6.59541	6.71926	9.32774	8.19322	7.77378	7.56216	8.681	8.50066	8.44147	7.77575
MAOA	204388_s_at	5.4817	8.54259	4.72059	6.85546	4.5841	4.80093	4.74778	4.89136	4.91085	5.67183	4.91176	4.77242	5.48957	4.99039
EFS	204400_at	8.75655	10.1087	8.70642	9.58955	9.2164	10.1954	6.77327	7.16817	8.19408	9.86138	8.67944	8.3849	6.42427	6.53962
TTF2	204407_at	6.58224	8.2756	7.04589	8.07934	5.94126	6.24031	7.90925	7.34686	8.85033	8.34981	6.40398	6.48044	8.7889	8.354
IFI6	204415_at	9.31614	10.5781	10.1405	10.5793	9.33883	11.4861	9.93041	10.1118	9.28029	11.511	9.58119	9.70266	9.34216	8.63279
APOC1	204416_x_at	9.58868	10.5631	9.1747	10.4085	8.55374	9.30128	8.27083	8.78755	8.26484	8.70653	9.01962	9.13745	7.79219	8.24109
GALC	204417_at	6.66064	10.2672	7.65745	9.68872	7.38988	7.05722	7.94066	7.63093	8.79072	8.73527	7.08584	7.99927	7.2653	6.59289
LMO3	204424_s_at	7.46432	7.08339	8.92531	9.96035	8.08845	7.2767	8.98655	11.1648	6.98781	7.93391	7.57294	7.70405	7.79506	7.67013
FOLR1	204437_s_at	8.53254	6.78476	8.56217	9.67412	9.15756	11.0662	8.59812	8.16395	11.8855	9.99626	7.85092	8.15915	8.87804	9.25197
IFI44L	204439_at	7.59031	9.62772	7.07672	8.54798	7.25418	8.5562	6.92926	7.56954	9.91682	8.55357	6.91112	7.96958	6.37101	5.9906
ALOX5	204446_s_at	7.85074	10.4866	8.88132	9.90517	8.21599	10.6446	8.13119	8.32415	9.28023	8.76741	8.17457	8.44147	8.73613	6.82599
GAS1	204457_s_at	6.76496	10.188	8.56892	9.62219	9.15286	9.54997	7.98339	9.53342	11.4359	8.71654	6.83792	10.5706	7.17591	7.26152
EDNRA	204464_s_at	6.46436	7.46934	7.78555	9.27809	8.50467	7.16295	5.81515	7.32735	9.7423	8.26338	6.19809	6.97388	6.74295	7.36285
MMP1	204475_at	6.56708	5.37295	6.68351	8.2998	6.4254	6.46042	6.40298	11.4396	6.65157	8.88801	6.40116	5.75105	6.38692	6.23558
TOM1L1	204485_s_at	5.06704	7.08801	5.84088	7.91354	5.39091	5.72048	5.47842	6.0225	8.05635	7.33654	5.36727	5.64382	7.20062	6.97881
BID	204493_at	7.90168	10.1505	6.93233	8.8948	6.77399	7.91702	7.30089	6.81094	8.42132	8.26152	7.31241	6.74167	7.47725	7.90817
AGTPBP1	204500_s_at	7.7207	9.00348	7.40221	8.69157	7.14922	6.60707	7.12286	7.20985	8.60539	7.36238	6.53125	7.05611	8.56874	8.24764
PPIC	204517_at	9.36962	10.6354	10.8242	11.2969	8.70847	8.5394	9.9382	10.6032	10.5208	10.9679	6.65419	8.75476	9.97778	9.9216
CXCL10	204533_at	8.06013	8.32299	8.41563	9.67859	7.21666	8.33796	7.47152	9.21927	11.0726	8.80461	7.75201	8.06486	8.31147	7.28111
RAB40B	204547_at	7.46796	9.95012	7.68929	9.13977	8.09278	7.9983	7.66621	7.6497	9.7888	8.03983	7.99917	7.87113	10.0925	9.22936
LSM7	204559_s_at	7.19887	9.68542	7.40891	9.24095	6.74209	8.3182	6.98604	6.62156	6.54333	7.26223	7.75885	7.33279	6.04451	6.74792
ACOT13	204565_at	6.56707	9.93517	6.96516	8.57896	7.25591	6.90566	6.77536	7.17116	8.29932	6.85795	6.34494	6.02419	6.79904	6.95147
PPM1D	204566_at	5.18533	7.59848	5.94872	7.9124	5.82646	6.06035	5.52933	5.92208	7.52795	6.54698	5.6808	5.68953	6.15837	5.66347
ABCG1	204567_s_at	5.92385	6.95453	6.47719	8.12879	6.3134	8.09875	6.33709	6.61517	6.75679	7.04708	5.866	6.6742	8.91072	9.22013
MMP12	204580_at	4.72063	4.89793	4.80403	5.75434	5.28329	4.88833	5.04708	4.85218	5.00528	5.18182	4.49418	4.8688	8.15481	6.20104
SLC25A14	204587_at	7.64605	9.33513	8.85315	9.72197	9.25446	8.25863	9.03655	8.97927	9.74784	8.71165	6.85622	7.63139	9.2755	8.54911
NUAK1	204589_at	7.79673	9.14409	9.47338	10.3208	9.43446	8.56986	7.4365	8.62159	9.0385	10.1121	7.34256	10.1345	8.16288	8.13044
STC1	204597_x_at	6.7208	7.69671	6.72785	6.88167	7.65291	6.86358	7.3653	8.42027	7.48159	7.88093	6.86567	6.66082	8.39426	9.95294
PKIA	204612_at	6.86182	9.6722	8.27871	9.02562	7.79073	6.89003	7.15697	6.93549	8.27793	7.81084	7.13137	7.24819	7.38593	7.90521
UCHL3	204616_at	6.37776	8.00948	6.86909	8.77533	6.85475	7.094	7.08045	7.09921	8.99661	7.64825	6.4051	6.17615	7.96553	7.81023
VCAN	204619_s_at	5.84941	8.6849	9.08329	9.76395	7.81121	7.38612	6.68575	8.94623	8.60745	10.9526	6.23805	9.78622	8.69992	8.20009
VCAN	204620_s_at	6.8657	8.41952	8.71356	9.50415	8.17572	7.40494	6.7878	8.44994	8.63687	8.70242	7.1647	9.10879	7.98943	7.76747
ATP7B	204624_at	6.10997	7.11887	6.88345	7.80065	6.63994	6.41672	6.98935	6.96014	8.84038	8.60964	6.62676	6.73266	8.30141	7.39719
DPYD	204646_at	5.84914	9.288	6.60669	9.38303	6.65244	6.47336	6.09162	7.04634	6.37249	7.9127	6.08639	7.19862	6.90058	6.02331
TFAP2A	204653_at	8.85771	11.3347	8.17602	8.92043	8.50858	10.8643	8.1924	9.37595	10.4902	8.83682	7.06904	7.28775	10.8307	9.69186
HLA-DRB1 /// HLA-DRB4	204670_x_at	10.1305	11.1688	9.95755	10.2833	8.19819	10.4262	9.55077	9.66249	10.5681	10.1344	8.53625	9.65273	8.39482	8.11916
ANKRD6	204671_s_at	9.75639	9.18293	7.3485	9.29431	7.66356	8.05654	7.58836	7.95697	12.2199	8.33534	8.70545	8.31627	8.36044	7.60772
SRD5A1	204675_at	8.89527	9.85295	9.57363	10.8274	8.20586	9.98969	10.213	9.08612	10.7878	10.0322	7.7002	8.96786	9.90674	9.16879
NFE2L3	204702_s_at	5.9125	6.41307	6.31284	7.8658	5.57533	5.54184	6.06413	5.76094	7.82774	7.41812	6.00671	5.91206	6.24749	5.43919
CCDC6	204716_at	8.34785	9.48155	7.34075	8.12865	7.80144	8.8359	9.15728	8.80507	9.62987	8.45298	7.56656	7.44123	10.576	10.0824
ABCA8	204719_at	6.2444	6.73557	7.00074	8.91834	8.37307	6.10876	6.56131	6.32892	5.67835	7.06001	6.94991	7.29684	6.81068	6.65194
IARS	204744_s_at	10.3965	10.9779	9.55225	10.5748	9.3145	9.95028	9.00657	10.5335	11.3564	10.8677	8.48439	8.99051	11.0479	10.4705
MT1G	204745_x_at	8.47134	11.8907	8.89146	9.63114	8.16443	9.26332	9.29978	8.86064	9.33623	9.06108	8.36378	8.44498	9.96459	9.12001
RCBTB2	204759_at	7.35979	9.1343	8.20245	9.94624	7.6744	7.59413	7.48374	7.7259	8.68821	8.07765	6.10375	8.14363	8.22376	7.74437
USP6NL	204761_at	7.11419	9.02207	7.18566	8.94812	6.71835	6.43291	7.15514	6.90731	8.43492	7.05431	6.54371	6.29869	7.1609	6.87783
IL11RA	204773_at	7.29103	9.54842	7.84145	9.88163	7.49648	7.23095	7.51726	7.15287	8.25277	7.22632	7.78455	7.8987	7.06332	7.38123
MAL	204777_s_at	7.76722	6.6113	10.7379	11.1852	9.16682	11.9449	9.11728	10.8985	11.4295	8.85493	8.57864	10.6094	11.8142	10.3783
HOXB7	204779_s_at	6.3997	8.6082	8.03028	9.70191	7.68648	7.19553	7.70177	7.62757	8.26636	9.92054	6.77319	6.93561	6.55637	6.62022
FAS	204780_s_at	6.63464	8.38541	6.62948	8.31834	6.81827	6.83594	6.56439	7.37036	8.43679	7.4738	6.11946	6.63679	6.74738	5.95969
IFNAR2	204785_x_at	8.41023	9.89918	8.18775	9.71166	7.68588	8.00208	8.7528	8.07033	8.72702	7.95712	7.43001	6.78202	8.41752	7.95862
H1FX	204805_s_at	5.68881	8.22871	6.17256	8.4131	5.53322	6.39137	6.09919	5.70045	5.39637	6.03118	6.33985	6.3067	5.79525	5.36255
TMEM5	204807_at	4.93624	5.80795	5.31187	6.94429	4.43943	4.19572	4.50794	4.87028	7.07068	5.6316	3.98297	4.84753	5.70618	5.14045
TMEM5	204808_s_at	6.6111	8.04312	7.30953	8.99554	6.52205	7.11238	6.44467	6.82331	9.27151	7.64274	6.90334	6.58795	7.75964	7.15925
CLPX	204809_at	6.8934	8.70689	6.73362	8.55095	6.19309	6.38757	6.53162	6.55537	7.7339	6.31183	5.89923	6.84469	7.29959	6.76166
BTN3A2 /// BTN3A3	204820_s_at	10.9791	10.9865	11.2833	11.7587	9.95211	10.8265	9.9079	9.93533	11.4436	12.8795	9.64101	8.93223	9.74021	9.04474
TTK	204822_at	6.44376	8.65841	6.31726	8.28266	5.72074	6.42109	7.03241	7.81885	8.57702	7.45317	5.99493	6.26475	8.67219	8.05653
MELK	204825_at	8.33271	8.66951	7.80167	8.66051	7.74789	7.80231	8.70357	8.81367	10.4014	8.78956	6.39979	8.15175	9.41066	8.68164
GLDC	204836_at	8.97463	7.32045	7.52142	7.38749	8.525	9.80526	7.94974	7.96928	8.51458	8.26724	7.77851	9.55197	11.7328	10.4338
ENPEP	204844_at	5.21822	6.78469	5.62548	7.03375	4.48001	5.58543	5.21355	5.72291	7.23762	7.15749	5.21599	5.20448	5.43512	5.16198
CP	204846_at	7.27886	6.11674	7.02068	8.90662	6.35965	7.38612	7.10676	8.04337	10.752	7.46231	6.5282	7.0267	7.60227	6.26301
TCFL5	204849_at	5.88849	8.51909	6.553	8.97388	5.98661	6.59537	6.86725	7.32549	8.40651	7.35788	6.54058	7.18216	7.75147	7.18011
DCX	204851_s_at	5.61064	4.5852	5.07798	4.78036	5.528	5.18109	5.34989	5.13438	5.15641	5.10264	6.10433	9.14081	4.8037	5.10532
TLE4	204872_at	7.43529	10.3156	8.73395	9.50044	7.97398	7.7358	7.66958	8.65253	8.35348	9.26409	8.2464	8.67336	9.29517	7.8791
EEF1A1	204892_x_at	11.0545	12.3808	10.6383	12.7816	11.1806	12.2084	10.3697	9.8895	12.8612	10.7685	10.3008	11.0042	11.1942	9.85599
AOC3	204894_s_at	7.09793	8.43083	7.99937	8.72826	8.43365	7.5	6.2102	6.57965	6.67175	7.11035	6.81423	7.19435	6.38167	7.00216
PTGER4	204897_at	5.60283	8.49484	7.02697	8.64389	7.16366	5.4039	5.79893	7.25908	7.73769	8.39717	5.16061	7.01743	6.63137	6.04779
GJA4	204904_at	8.54452	10.6571	7.46506	8.68131	7.73354	8.01168	7.32997	6.98332	7.86053	7.82002	7.44685	7.59577	7.01656	6.95686
SOX11	204915_s_at	5.95085	6.15175	7.17214	8.9367	6.25358	6.22185	5.94104	6.35661	6.19189	6.85319	6.16642	6.24406	7.259	5.94982
MLLT3	204918_s_at	5.87907	8.06362	5.39548	5.75329	5.63411	5.17235	5.42834	5.54123	4.95406	5.9386	5.21187	5.61852	6.65994	6.72609
PLN	204939_s_at	6.98729	6.81065	9.365	8.62126	10.5355	6.77244	6.84947	7.05453	6.94594	7.56265	6.97457	6.96166	6.64692	7.04209
PTPRG	204944_at	7.06412	7.33067	6.89461	8.54743	7.9531	7.20759	7.06608	8.07437	8.30245	9.53966	7.00185	7.57763	8.71574	8.65665
ICAM3	204949_at	7.62074	9.64949	7.96442	9.34013	8.23302	9.72543	7.94592	7.52555	8.00093	7.62105	8.01674	7.8408	7.13453	7.11322
CENPA	204962_s_at	7.75557	8.56574	7.67056	8.86726	7.1473	6.93808	8.2788	9.09095	9.4865	8.28138	7.02427	7.46675	9.56485	8.79642
SSPN	204963_at	6.82083	9.22829	7.14925	8.93637	7.25569	8.5648	7.90348	7.88439	9.71275	7.17617	7.20043	8.96697	6.5233	6.39423
EMP2	204975_at	8.40346	10.6096	8.07942	9.41359	8.1644	9.39723	8.05267	8.70958	8.46425	8.69541	8.02482	7.6606	7.66616	7.93225
SLC22A18	204981_at	8.64086	10.8797	8.5896	9.445	9.18656	10.5727	8.90645	8.67128	8.33453	8.96391	8.59204	8.08118	8.12293	8.36276
NMT2	205006_s_at	6.49414	8.36525	6.10651	8.31539	5.81933	5.45705	6.71218	6.00371	6.46686	6.16754	5.21177	5.27146	6.76835	6.97478
ASNS	205047_s_at	7.82352	10.6147	7.07302	9.4673	8.1314	8.76456	7.79697	8.87144	10.4386	7.76137	6.54681	6.52578	8.13152	8.07495
AUH	205052_at	7.61096	9.07239	7.43839	8.80889	8.13052	7.23123	7.32507	8.01108	10.034	8.11042	6.36076	7.58095	10.0023	8.87322
PIGF	205078_at	6.11678	9.19825	6.19618	7.04645	6.59349	6.50273	6.47078	6.5836	8.53164	6.56783	6.54279	6.44675	6.90831	6.35735
CRIP1	205081_at	7.41315	7.90593	10.4288	10.7693	8.82598	9.70451	10.4129	9.2267	9.98278	9.14007	10.3741	9.74544	9.00177	8.82837
PEX12	205094_at	6.86746	7.92866	6.57967	8.54142	7.1469	6.65317	6.84791	6.61047	9.58664	7.01144	6.82662	6.66806	7.3093	6.78135
TMEFF1	205122_at	6.69043	7.27892	7.36705	9.42817	7.14576	6.13455	7.00899	7.44336	8.51391	8.37496	5.93752	7.35272	8.20716	7.8776
PTGS1	205128_x_at	11.859	10.7904	8.86224	9.62687	10.0519	11.2838	9.67707	8.92814	12.0054	9.502	8.61459	8.79096	10.4535	10.4348
HSPE1	205133_s_at	9.73586	10.6676	9.40593	10.8467	8.99331	9.76505	9.35888	9.27278	11.7694	10.8109	8.86097	9.85434	9.65491	9.34907
TRIL	205150_s_at	5.51535	7.30721	6.68946	8.10374	5.34293	5.70533	5.22855	5.98126	6.71048	6.84719	5.27286	6.13479	5.11947	5.33744
CSF2RB	205159_at	5.47273	6.2709	7.0236	9.0967	5.94256	4.79475	5.56097	6.11961	7.05163	6.30879	5.3794	6.01224	6.29058	5.81579
PLS1	205190_at	5.50552	7.45027	5.6751	6.80094	5.71581	6.28961	6.78885	6.92777	8.53563	7.43951	5.9057	5.83308	8.68314	7.94414
KAL1	205206_at	7.33035	11.4375	7.99433	10.1612	7.62217	7.71217	7.05265	8.1308	9.0088	8.43873	7.37488	8.128	7.73792	7.75876
EHHADH	205222_at	5.83544	7.58324	6.01693	7.41816	5.56949	5.59921	5.93752	5.73826	8.64801	5.64982	5.48228	6.26374	5.57903	5.93168
ESR1	205225_at	10.5055	10.8579	9.7619	11.3524	10.7848	11.017	10.1856	9.24997	10.9387	8.98671	9.70713	10.8933	12.0105	10.5379
SLC16A4	205234_at	4.43357	6.79252	5.57214	7.69583	5.11846	6.25094	4.8509	4.44838	6.16405	6.01194	4.94316	4.87996	5.07244	5.0754
CXCL13	205242_at	5.62868	5.40625	7.95254	9.67366	5.82338	5.12727	6.14489	7.32719	8.64373	9.04774	5.76077	7.14553	6.726	5.84974
CEP290	205250_s_at	7.65552	8.70532	7.91492	9.08379	7.53875	7.27135	7.7024	6.84246	8.53594	8.63584	6.07632	7.163	7.66333	7.52343
POU2AF1	205267_at	6.71617	7.2003	8.85623	9.35408	7.76232	7.06999	6.69567	6.55523	6.14079	8.16754	6.83798	6.88732	6.41813	6.4063
GLRB	205280_at	5.26437	7.74578	4.69724	5.24998	5.37185	5.07576	5.06921	5.50291	6.47834	5.79063	5.2362	4.93562	5.00486	4.66638
HNRNPA2B1	205292_s_at	9.6435	10.8133	9.92366	10.5546	10.3535	9.23	9.10609	10.0954	12.2397	9.88236	9.207	9.48778	11.1565	10.2947
SLC15A2	205316_at	9.1733	11.6958	8.56932	9.88894	8.69889	8.14062	7.60668	8.12744	9.15642	8.26896	8.7683	8.48517	8.16309	8.07196
CLDN10	205328_at	7.82954	10.325	8.46309	9.2946	7.81093	8.38599	8.91629	8.60079	11.3031	9.13529	7.90849	7.5309	7.21077	7.1247
SRP19	205335_s_at	9.06314	10.0352	8.7756	10.4111	8.51545	8.42951	9.27583	9.30845	9.73845	9.54617	6.58694	9.12925	9.34417	8.73737
TMSB15A	205347_s_at	6.19688	11.4788	7.22631	8.7485	7.87809	6.41041	7.74745	6.40054	7.09678	9.85277	7.20043	6.82714	9.04868	7.33383
PEBP1	205353_s_at	9.86937	11.6644	9.63431	10.5069	10.114	10.0647	9.22191	9.51318	11.7202	9.34181	9.03867	9.82891	11.843	10.6919
GRIA2	205358_at	5.53321	4.78132	5.81213	5.58413	6.19213	5.23993	5.36849	5.41809	4.99956	5.87136	5.39909	6.01032	9.44816	8.43601
PFDN4	205361_s_at	6.42489	9.00706	7.86645	9.18282	7.25838	8.04713	8.55873	8.26863	8.93298	9.12984	6.96073	8.53379	8.70821	8.19533
BBOX1	205363_at	7.26457	9.77993	6.58041	6.844	6.98967	8.4234	6.85941	7.2671	9.91486	6.87351	6.89504	7.15142	7.98846	7.60309
DBT	205370_x_at	10.5232	10.5476	10.6821	10.4789	10.6979	10.5637	9.64873	9.72105	9.86988	9.98802	12.2292	13.3468	10.1601	9.68086
PLAG1	205372_at	6.44332	5.5636	7.76561	8.85692	8.18173	9.55409	7.84334	7.13174	9.94408	8.64425	7.46997	8.15507	7.12726	7.28774
SPA17	205406_s_at	6.43121	7.87243	7.26223	8.70621	7.17513	6.71714	7.63171	7.51652	8.46844	8.38591	6.54918	6.16851	8.19772	7.633
MPPED2	205413_at	8.0681	10.9827	7.31353	8.46295	7.61933	6.57274	7.40033	8.6015	8.43555	10.375	7.39623	7.60544	11.4067	9.88339
BCHE	205433_at	5.13247	7.95873	6.04455	7.36838	7.7149	5.31098	5.09019	5.22064	5.08012	6.24822	5.51569	6.35869	5.14503	5.21525
AAK1	205434_s_at	7.86559	9.76278	8.45689	9.90838	8.87919	11.8633	7.76168	7.17843	7.02632	7.89809	7.68104	7.90348	7.18243	6.86718
HOXB2	205453_at	7.05011	8.36601	8.43525	9.15636	8.39118	7.66234	7.83641	8.305	9.39153	9.21182	7.28431	8.76733	7.38286	7.06448
CCL20	205476_at	7.83662	6.84286	7.76093	9.08099	7.58463	6.64125	7.78405	6.93898	8.0274	6.945	7.49235	7.10509	10.6453	9.35204
UGP2	205480_s_at	8.03438	10.099	8.5839	10.317	8.76542	8.00738	8.01483	8.48069	10.9733	8.1613	7.93932	7.97031	8.83116	8.45083
ZNF415	205514_at	6.86936	7.35319	6.48132	8.28481	6.05978	6.65107	6.208	6.39108	8.92818	6.68069	6.04701	6.27536	6.85655	6.49946
HOXD3 /// HOXD4 /// MIR10B	205522_at	7.81968	10.3823	7.2652	6.19931	7.8346	8.81619	8.31402	7.33209	7.16432	7.41111	7.09254	6.40479	7.27686	5.43537
CALD1	205525_at	6.5467	8.45672	6.69758	7.81774	6.89648	6.12614	6.49907	6.56916	6.7939	7.03238	7.52266	8.94013	6.39844	6.36423
CDH6	205532_s_at	6.50805	5.36055	8.39457	10.2714	6.06935	6.31854	7.40091	7.76665	10.2141	8.43117	5.11831	7.90973	9.92399	8.9145
CDH6	205533_s_at	5.56628	5.19045	6.35347	8.3523	5.72491	5.58828	6.23558	6.31571	7.85865	6.54747	5.29779	6.21991	8.05552	6.88518
PCDH7	205534_at	6.89123	7.19128	6.94834	7.7706	6.8703	7.75186	6.0872	6.3168	7.93974	8.81196	6.4184	6.85449	8.50195	8.53916
GSPT2	205541_s_at	5.35769	7.81257	5.59961	8.07713	5.51488	5.38666	7.28713	6.4188	8.32465	6.90972	5.37627	5.42608	5.21791	5.37511
BTG3	205548_s_at	7.99937	10.6004	6.88913	8.54497	7.39644	8.14444	7.38365	7.98856	10.0299	7.15872	6.50585	7.26923	8.29435	7.54941
PCP4	205549_at	10.7865	6.8643	9.12451	10.0958	10.1194	10.7303	8.76513	7.94698	9.21035	8.5479	9.93123	10.591	8.36393	8.43476
PCSK5	205559_s_at	7.09434	8.39084	8.68399	10.105	9.31645	8.04338	7.23843	7.96589	7.35743	8.99049	9.0039	10.119	7.5232	7.37843
AQP9	205568_at	7.41508	10.5709	7.23315	7.46079	7.15003	7.48159	6.91626	7.03604	7.59969	7.25928	7.16184	6.95787	7.20899	7.04057
LAMP3	205569_at	5.29315	7.8927	7.29256	8.7608	6.65522	7.50419	7.32138	7.81163	10.7468	9.87354	5.79754	6.5713	6.75043	6.6212
SNX7	205573_s_at	6.5239	9.85252	7.07529	9.41829	6.35854	6.4692	6.8239	7.51631	9.86711	7.98442	5.86133	6.93965	8.25866	7.48065
ALG13	205583_s_at	6.68142	8.90598	8.50095	9.3385	8.47152	8.06175	8.3658	7.76493	9.70593	9.38428	7.26764	8.28652	8.74587	8.46482
SMURF2	205596_s_at	6.50812	9.41745	7.56535	9.47031	8.35015	8.44626	8.18145	7.93205	9.32812	10.1964	7.82874	8.39333	8.43453	7.53871
CALB1	205625_s_at	5.58487	4.10703	5.4986	4.60903	5.65664	5.8124	5.30486	5.95134	5.60656	5.44446	5.62907	5.65664	10.0531	7.53886
KIN	205664_at	5.15437	7.3916	6.72193	8.73188	5.84169	5.59839	6.57143	6.11952	7.9612	6.96904	4.5156	5.5648	7.01995	6.58139
LY75	205668_at	8.20967	9.54217	7.79971	9.07797	5.71028	7.1214	6.97798	6.85029	9.10456	7.75704	5.71142	6.39186	8.50125	8.7123
MMP10	205680_at	5.79904	5.60441	5.50365	5.59437	5.68516	5.34891	6.48218	5.64364	6.24989	11.8268	5.55957	5.65041	6.40037	5.78784
TYRP1	205694_at	4.83075	8.99527	7.10555	9.59389	4.70867	6.98424	4.81313	4.37844	4.23487	4.598	4.47959	5.05553	4.50678	4.55324
ATP5C1	205711_x_at	9.43131	12.0651	9.61312	11.7178	10.0237	10.8791	9.33482	9.76569	12.7782	10.3549	9.74337	9.81043	10.4984	9.83002
AKAP7	205771_s_at	6.45545	7.14857	6.42836	7.6526	6.12695	5.72106	6.27796	6.59271	7.042	6.62383	5.67459	6.55283	8.51317	8.65082
FAM50B	205775_at	7.05547	9.41648	8.35822	9.59896	7.5664	7.5456	7.9706	7.71181	9.8002	7.89545	7.01677	6.53085	7.57135	7.53611
ZC3H11A	205788_s_at	8.34393	9.63039	9.33073	10.5032	9.93034	8.72825	8.88886	9.4947	11.2145	10.444	8.70856	9.22446	10.2721	9.35325
SLC3A1	205799_s_at	4.23966	4.66817	4.45454	5.24424	4.18461	4.20819	4.41911	4.22017	4.20901	4.42996	4.25631	4.29082	7.33939	7.28524
TRPC1	205802_at	5.17013	7.8894	6.91079	8.13954	6.48644	4.92495	7.31323	5.70033	8.84094	7.45003	4.98097	6.13325	5.40979	5.20793
TRPC1	205803_s_at	4.9302	7.38091	5.4735	7.58486	5.24122	5.01867	5.71288	5.15012	8.81925	5.5689	5.12615	5.83787	5.4331	5.24864
TUFT1	205807_s_at	8.55326	10.8365	9.20709	9.76584	9.717	9.11008	9.3331	9.08613	10.0269	9.31318	7.42689	8.24564	9.85309	9.52251
CLGN	205830_at	9.8059	6.75082	6.88723	8.73358	6.54185	7.00482	6.22086	7.59566	9.62492	7.54953	6.68394	7.53176	10.3159	9.56552
GREB1	205862_at	7.67456	6.71155	4.20295	4.80366	4.34401	4.90681	5.10986	3.97702	4.19681	4.65306	7.46816	4.37235	4.64229	5.0218
PRKD1	205880_at	6.31327	7.45883	7.46682	8.86058	7.30154	5.89227	7.08341	6.05767	7.87196	7.97866	6.33117	7.39519	7.73257	6.59118
GABBR1 /// UBD	205890_s_at	6.96911	6.75106	8.85241	9.76048	7.45316	6.4748	7.18141	7.54796	8.87168	8.92619	6.96996	7.43849	7.74607	7.25553
CX3CR1	205898_at	7.01775	10.2829	6.9133	7.95826	6.41743	7.73221	7.31009	6.6949	6.75544	7.08833	6.45686	6.9947	6.71669	6.40663
CCNA1	205899_at	7.33249	5.33067	6.21045	8.18771	5.87585	6.56046	6.51509	7.03983	9.79777	6.53044	6.97133	6.43245	8.46034	6.61233
PNOC	205901_at	7.27903	6.27192	8.10845	8.96328	6.28591	8.66171	8.3118	7.52107	8.55984	8.29326	7.87725	8.61161	6.91621	7.028
POLE2	205909_at	6.37624	8.98065	6.26367	8.32034	5.82635	6.03632	7.03533	6.76166	8.22309	6.64616	6.03126	5.90074	6.33232	6.07047
RELN	205923_at	10.736	7.99467	7.04835	7.94465	7.24562	6.81156	7.10547	6.98494	6.58992	8.19314	6.97747	7.14999	6.87858	7.23315
ZNF443	205928_at	7.13646	9.96677	8.41389	10.0236	8.58959	11.6252	8.87907	8.55867	8.5216	9.1094	7.22372	7.28173	8.56331	7.90996
MSX1	205932_s_at	8.87743	9.06372	8.53495	8.89632	8.43285	8.13152	8.24397	8.30507	8.22584	8.28379	8.84105	9.03469	13.5758	12.0146
TDO2	205943_at	7.52783	7.24959	6.74932	7.57978	6.92436	7.88248	6.82331	10.3214	9.11284	9.09795	6.83477	7.49928	7.20451	7.17966
MMP13	205959_at	5.27243	5.60629	5.62889	6.23457	5.53505	5.67126	5.09317	9.06703	7.23315	7.8043	5.70807	5.63038	5.43537	5.40925
PSIP1	205961_s_at	5.18677	8.9265	5.60701	8.13528	5.66865	5.47942	5.58493	6.63879	7.85318	6.14878	5.5329	5.87199	7.63142	6.95729
HOXD1	205975_s_at	7.12497	9.76344	6.10829	6.58848	6.31754	6.79373	7.49656	7.7598	6.41102	6.77748	6.72247	6.20188	6.79693	6.76607
SCGB2A1	205979_at	10.6127	8.16732	8.51625	9.11207	8.56472	9.09652	8.66385	7.32705	6.64142	6.1635	11.1684	8.85693	12.413	10.2519
WNT5A	205990_s_at	5.38605	5.58677	5.90901	7.40551	6.31289	5.6503	6.84442	8.26431	6.54962	9.92698	6.87874	7.33859	8.13159	6.53198
ADAM28	205997_at	6.93276	9.6534	6.61855	7.26224	6.36141	6.1003	6.22772	6.40023	6.23144	6.79373	6.28125	5.70317	6.01541	5.80691
GPR64	206002_at	7.99178	7.79941	8.94989	10.5361	8.22522	9.5174	9.34323	7.92739	9.46798	9.17744	9.67661	12.469	6.05223	7.15639
FOXJ3	206015_s_at	8.70076	10.3627	9.54145	10.7088	9.72763	8.902	9.6189	9.85418	11.3631	9.7665	7.76767	9.95128	10.7209	9.77926
KIAA0319	206017_at	5.57721	8.32929	5.49229	4.76958	5.57483	5.84976	5.44439	5.90686	5.22178	5.06621	6.01272	5.67342	5.66726	5.63685
NMU	206023_at	9.42505	9.76225	8.20058	8.29367	8.58366	8.45303	7.7682	8.06258	10.4159	8.4851	7.778	7.83511	8.4541	7.79319
TNFAIP6	206026_s_at	5.37444	6.6498	6.46348	7.89334	6.07679	6.25499	5.40992	7.36734	7.12035	8.25619	5.01882	6.03396	5.75875	6.55713
SLBP	206052_s_at	7.54664	10.463	7.3723	8.9947	7.09456	7.39549	6.99363	7.84945	8.7508	8.27762	7.17835	7.97241	8.62845	7.9377
SNRPA1	206055_s_at	10.036	11.1004	9.83138	10.5424	9.77592	9.76474	10.1331	9.58709	11.9685	10.7898	8.24999	10.308	10.1809	9.80355
PTPRR	206084_at	4.3284	9.87302	4.56564	5.39431	10.595	6.93106	4.46376	4.42118	4.54445	4.56547	4.42012	4.38538	4.49134	4.42735
SRSF10	206095_s_at	6.96849	8.36685	6.90877	7.9425	6.73269	6.83377	6.57995	7.56616	8.5971	7.60813	6.07887	6.80387	8.78315	8.15149
ECM2	206101_at	6.77852	9.06381	8.20215	10.1033	8.73754	7.7856	7.25675	7.48259	7.89421	9.39483	7.01092	8.40489	7.83115	7.56177
GINS1	206102_at	9.14672	10.515	8.93335	10.3476	8.7528	7.92289	9.81984	10.1413	10.3834	10.2356	7.63857	8.22584	10.3133	9.75967
HIST1H3H	206110_at	7.79697	5.57898	7.13392	9.01285	6.66786	6.42976	6.27178	7.17801	8.56411	7.05712	6.52306	6.51427	8.4029	6.91377
ADAMDEC1	206134_at	5.64538	6.14581	5.91269	8.52382	5.25912	5.12193	5.23712	6.25491	5.47386	6.6188	5.51543	5.95162	6.41037	5.73805
PTX3	206157_at	5.4734	5.55052	8.09912	9.55239	6.84131	5.46721	8.79258	6.79845	11.3666	8.66147	6.64813	9.04164	5.6271	5.55916
CNBP	206158_s_at	9.55094	11.8321	9.44542	11.4432	9.65532	9.98614	8.77307	9.68179	12.9776	9.99578	9.35547	9.8667	10.826	9.93925
ZC3H7B	206169_x_at	9.8479	9.67215	9.87865	9.73808	9.90558	9.70551	9.44221	8.97564	8.93487	9.15966	11.9208	13.4026	9.30014	9.04356
MPHOSPH9	206205_at	5.526	6.71666	5.6255	7.67302	5.45343	6.55335	6.51722	7.08052	8.20509	7.50057	6.56992	6.33951	7.46058	7.03959
CILP	206227_at	8.7762	8.84302	8.97296	10.1619	7.29302	7.04752	6.76301	7.27426	7.51759	9.51915	7.39106	8.28611	8.35877	7.84926
PAX2	206228_at	6.30284	6.23	7.09232	6.58795	8.00599	6.55023	9.26076	6.49209	6.0341	10.7592	6.62202	6.49246	6.37252	6.32257
MICB	206247_at	7.5734	8.93208	7.47408	8.6616	7.53898	9.30066	10.0836	10.0795	9.10852	9.23914	6.846	7.03869	8.44027	8.23389
RAB4A /// SPHAR	206272_at	6.21347	8.71156	6.58789	8.44225	6.39702	7.05236	6.15624	5.63015	7.82498	7.20511	6.18084	5.78962	6.95642	6.75579
NTS	206291_at	5.15353	5.34734	5.34738	5.78425	5.50494	5.20808	5.22779	5.41195	5.25671	9.05598	5.41559	5.2235	5.26311	5.2044
NUDT4 /// NUDT4P1	206302_s_at	8.15048	9.36057	7.54157	9.7496	7.61437	8.46716	8.68152	7.36383	8.73195	8.15084	6.47225	7.61731	8.38978	7.96475
FOLR3	206371_at	5.68482	6.36853	6.2978	7.76638	7.50407	8.2898	7.49761	5.84743	7.44605	6.25848	6.45301	7.13042	6.25261	5.97001
ZIC1	206373_at	7.26401	10.491	10.0489	10.5974	11.319	6.04984	9.41136	8.21137	11.5229	6.03187	6.28104	5.97289	7.19132	6.73878
ANK3	206385_s_at	9.62015	10.2479	9.02285	10.1577	9.28291	7.81322	7.85063	7.16295	11.1122	8.21356	8.2414	9.20078	10.082	9.56138
RARRES1	206392_s_at	6.48658	9.57778	6.99951	8.20503	6.65869	6.60275	6.92688	6.57505	9.63417	6.9933	6.54387	7.25676	6.29282	6.33817
ASAP2	206414_s_at	7.80703	9.28069	8.23642	9.54992	9.21557	8.35463	7.99866	8.8404	9.25022	8.50633	6.29795	7.55071	9.95399	9.09282
EPYC	206439_at	4.58538	7.46361	4.83183	7.15439	4.70342	4.97317	4.33908	4.44125	4.58895	7.92866	4.52695	7.00824	4.52353	5.42004
TBCCD1	206451_at	6.70717	8.02995	7.1239	9.08775	7.02412	6.8972	6.90908	7.01822	8.43497	9.04484	6.52283	7.11265	7.22816	6.98621
MT1H	206461_x_at	9.17746	12.5829	9.62142	10.2308	8.48758	10.2435	9.89933	9.54941	9.92214	9.63437	7.7247	9.56814	11.1735	9.57016
SMARCA2	206542_s_at	5.93683	8.48911	6.18288	8.53566	6.05521	6.02504	5.44479	6.29618	8.05038	7.56136	6.08458	6.65966	7.81041	7.20609
KLHL24	206551_x_at	9.40367	9.375	9.97306	9.36432	9.58008	9.35989	8.91367	8.93083	9.07675	9.08444	10.9741	11.4896	8.69609	8.91016
EEF1A1	206559_x_at	13.2319	13.5921	12.53	14.2261	13.6313	14.0721	12.2438	11.9158	14.3029	12.8916	12.401	13.5547	13.078	11.7343
EFEMP2	206580_s_at	8.1239	10.497	9.93962	11.0229	9.97004	9.08273	8.32867	7.97905	8.55862	9.09944	9.44301	9.48167	8.45319	8.14322
BNC1	206581_at	6.43854	9.17828	7.01035	5.89901	6.31006	6.0774	6.86599	6.06304	5.89881	6.29048	6.42157	7.07373	6.21723	5.62518
ZNF673	206583_at	6.9392	9.21097	7.33542	8.5987	6.95659	7.13262	7.26625	6.67101	8.68528	7.61395	5.95073	6.98271	7.50484	6.22351
HOXD3	206601_s_at	7.2874	10.429	7.08108	6.00217	7.35566	7.63291	7.26452	7.64281	6.65398	6.51466	6.56055	6.33301	7.09071	6.52986
EIF4H	206621_s_at	8.39257	10.6871	8.50473	10.2903	8.85823	9.51323	8.1224	7.88492	10.1419	8.35492	7.83662	8.36407	8.35806	7.84152
APOBEC3B	206632_s_at	7.63938	10.2713	8.59304	9.86616	7.44838	8.05913	9.7055	9.20717	7.81855	9.06369	6.81655	6.84286	9.22004	8.46909
ZNF571	206648_at	5.60192	7.122	6.16202	8.51222	4.97209	5.57101	4.90611	4.90733	5.93088	5.53139	5.34773	5.45036	6.07743	5.43364
C20orf3	206656_s_at	9.99208	10.1679	10.5315	11.5723	9.7	8.62625	9.70741	9.40273	11.4771	8.9782	8.47181	9.83068	9.92477	9.43204
XK	206698_at	5.69561	8.15627	4.74135	6.20621	4.38453	4.66486	4.70142	5.44433	6.35699	5.54124	4.08183	4.49164	4.45373	4.34795
JRKL	206734_at	8.53891	8.64628	8.58484	9.55685	8.5396	7.84411	8.72671	8.611	10.3547	11.4184	8.00357	8.45393	9.2828	9.20439
PTH2R	206772_at	7.05011	9.30823	8.74065	10.1807	7.46786	9.24479	8.01088	7.54226	5.23958	5.9627	6.13865	7.13042	5.32734	4.95651
NDUFB1	206790_s_at	12.4058	13.7148	12.0723	12.8933	13.4606	13.6975	12.1774	10.8833	13.8581	13.0724	10.3922	12.7463	11.8794	10.8867
PDE4C	206792_x_at	9.43727	9.96335	9.98119	9.62778	9.68982	9.61634	9.13823	8.62289	8.81064	9.1904	11.6316	12.4836	9.03668	8.77375
SCGB1D2	206799_at	9.05559	7.21221	7.84834	9.05406	6.15068	7.81142	8.19721	5.78354	5.03628	4.94874	9.93894	6.79937	11.0202	9.87746
FKBP1B	206857_s_at	5.82172	9.35592	7.78369	9.5516	7.22332	8.63344	9.24277	7.33253	8.25149	7.19515	7.52163	7.1213	8.09014	6.95162
LPHN2	206953_s_at	5.98184	8.0663	5.91076	7.00079	7.03452	7.1238	6.38298	7.60468	6.30473	8.14688	5.80076	6.49572	7.99674	6.66471
WT1-AS	206954_at	7.50891	10.3453	7.26579	8.76684	8.54993	9.12871	7.01729	6.8397	8.37886	7.05211	8.46468	8.40664	6.84425	7.05413
UPF3A	206958_s_at	5.51133	7.74337	6.66779	8.86219	6.92151	6.49363	6.18969	6.76986	8.83742	6.89665	6.00036	6.55294	7.49553	6.94384
HSPH1	206976_s_at	7.52124	8.82286	8.30298	10.0205	8.89839	9.43891	8.02956	8.64734	9.95861	9.46902	7.52777	7.7516	10.0558	9.29648
PLAGL1	207002_s_at	6.86696	9.41291	7.41783	7.37912	6.70838	8.10765	5.78067	7.00124	6.77209	7.52163	6.69692	7.50385	7.15328	6.07312
ALDH1A2	207016_s_at	6.09925	9.16565	6.32302	6.71988	6.43107	5.90216	5.79776	5.74838	5.98615	6.57349	6.16881	7.18683	6.10245	5.82424
CSRP2	207030_s_at	11.6737	11.3374	9.95868	10.6022	10.0808	8.88698	9.01879	10.2884	11.8335	12.7774	8.74686	9.21931	10.0316	9.40719
CDKN2A	207039_at	10.5273	12.6871	9.72997	10.5986	6.53241	9.20996	9.76948	8.85282	11.6614	10.0907	6.50267	6.35711	10.0488	10.076
MFN1	207098_s_at	7.53972	7.53972	7.86718	9.31876	7.51569	7.64051	7.80057	8.00373	10.4304	9.36391	7.26515	7.90225	8.48273	8.07435
GNG5	207157_s_at	10.553	11.8758	9.69123	11.6059	10.3133	11.2736	9.61131	10.4414	11.895	12.4064	10.3703	10.2365	11.0534	10.416
HMMR	207165_at	7.58292	9.7483	7.3369	9.01671	7.2554	8.21683	9.91078	10.1052	10.1357	9.92524	7.79123	6.97408	9.64129	9.35286
H2AFY	207168_s_at	10.3214	11.6949	10.58	11.9255	11.0539	10.5562	11.0792	11.6362	12.0359	11.841	9.0885	10.9793	12.3517	11.1645
CDH11	207173_x_at	6.5583	9.38602	8.26116	10.4068	7.11918	7.53263	7.52251	8.70568	8.85078	11.4866	7.88618	10.0556	8.42659	7.60464
GPR19	207183_at	4.51347	6.49813	5.10396	8.16999	4.41203	4.42595	4.73021	4.33476	6.38394	4.5073	4.6256	4.46636	4.52611	4.63433
CDR1	207276_at	8.0466	4.60308	7.92771	7.1045	8.1401	7.9919	7.85235	7.93769	7.59468	7.94571	8.25337	7.94096	7.94985	7.88195
TRAPPC8	207305_s_at	6.90084	7.9003	6.87141	8.88587	6.85788	6.41448	7.45026	7.40877	9.23973	7.47138	5.52283	6.23029	7.98585	7.40142
TFRC	207332_s_at	8.02867	10.1405	8.02828	10.0079	8.48363	8.6933	8.06075	9.33477	10.7766	7.73068	7.37765	8.45263	9.31955	8.95023
ATP5I	207335_x_at	12.0143	12.375	10.9728	11.7307	12.2291	12.1722	10.5795	9.89227	10.948	11.1283	11.7803	11.8934	10.5061	10.1918
LTB	207339_s_at	7.97004	8.61968	10.5924	10.6768	8.25277	7.93964	8.4609	7.85187	8.18254	8.62425	8.42952	8.26846	8.14832	8.07748
RS1	207363_at	7.63625	4.83134	7.41284	5.19723	7.35701	7.55069	7.4842	7.30304	7.24736	7.42802	7.72914	7.60041	7.24328	7.2396
ZNF137P	207394_at	6.00567	7.56112	6.94742	8.47654	6.95369	6.13096	6.71403	6.28267	8.31747	7.59416	6.00045	6.4265	7.54523	6.82834
MEIS2	207480_s_at	7.42543	9.94421	7.95699	9.14853	8.04095	6.36477	8.46665	9.6868	6.92568	7.63161	7.10457	7.42459	9.03993	7.72909
CAND1	207483_s_at	6.81242	8.73141	7.25425	8.98958	7.11811	6.35288	7.10204	7.41938	9.17691	7.20962	6.52442	6.77844	7.32812	7.26491
ZNF117	207605_x_at	5.46091	8.51531	5.66845	7.4166	5.18596	5.70262	5.23713	5.77614	5.99236	5.49164	5.53425	4.99754	5.45416	5.37223
GPR171	207651_at	5.94375	5.74123	5.88151	7.09963	5.55273	5.3474	5.63556	5.78867	5.83939	5.91649	6.19809	8.3937	5.41667	5.36636
---	207688_s_at	6.71639	8.6526	7.04588	7.94463	7.09611	7.20494	7.48667	7.99555	7.03595	10.6614	6.42424	6.93121	8.81415	8.65353
CEP170	207719_x_at	7.17365	8.6849	9.03262	9.9248	8.39352	7.31768	9.66708	9.20462	8.47517	10.1859	6.80425	8.32021	9.83236	9.57281
---	207730_x_at	8.69039	9.41063	9.18539	8.96177	8.66873	8.86083	8.31117	8.01709	8.33259	7.91322	10.8048	12.6382	8.41859	7.67345
METTL7A	207761_s_at	8.37095	12.3204	8.74731	10.2848	8.45878	9.33441	8.27601	8.28571	9.67327	9.44352	7.91653	8.99209	9.78237	8.90798
CRISP3	207802_at	4.86005	8.57705	4.75541	4.80386	5.01239	5.12956	4.50794	4.56642	4.56494	4.16213	4.73161	5.11307	4.65546	4.83729
GORASP2	207812_s_at	8.35961	10.2706	8.59725	10.4662	8.38001	9.24038	8.61753	8.79695	11.7272	9.88957	8.53637	8.6199	9.61867	8.81127
PLAGL1	207943_x_at	5.97482	8.01685	6.50129	7.14128	5.6157	7.03465	4.94635	5.96334	5.62029	6.8177	5.29998	6.22122	6.47364	5.21523
CSNK1D	207945_s_at	5.83942	8.07602	5.9455	8.28525	5.97763	6.0876	5.49185	5.66829	7.01595	5.82104	5.7469	5.76506	5.91384	5.92128
PDS5B	207956_x_at	6.09619	8.12676	7.62288	8.93238	6.74709	7.08748	6.9934	7.21487	9.15748	8.20843	6.0836	7.02252	8.72476	8.02626
MYH11	207961_x_at	8.31332	8.98654	9.49376	8.91679	11.4076	8.33953	8.62163	8.08698	8.38398	8.92184	9.26674	8.81305	8.52449	8.51992
SKP1	207974_s_at	7.79509	9.72247	7.80455	9.70364	8.02465	7.8264	7.37745	8.34759	10.6069	8.42879	7.36165	8.10959	8.00779	7.84085
C18orf1	207996_s_at	6.27073	7.79657	6.33142	8.01923	5.94293	5.01748	5.26237	5.53928	6.77898	6.6261	5.88993	6.57164	6.16188	6.79307
HMGA2	208025_s_at	6.24859	8.15507	7.65698	9.27928	8.8712	10.0469	7.56035	8.80507	8.14042	9.75225	7.61068	7.09862	6.84224	7.25035
LAPTM4B	208029_s_at	9.24498	11.6507	10.0861	12.0358	10.2352	11.0099	10.087	11.0203	13.1173	10.5343	9.41595	10.4146	11.4761	10.9086
ADD1	208030_s_at	8.52234	10.5433	9.37075	10.4407	9.50883	9.58722	8.47538	7.85404	8.82187	8.8381	9.29821	9.57705	8.50207	7.86647
PAIP1	208051_s_at	9.97095	10.3423	10.7802	11.7967	10.1409	10.0865	10.334	9.73746	10.4873	10.7457	8.26566	9.44071	11.4544	10.3311
REV3L	208070_s_at	7.23955	8.91863	7.06984	8.87291	7.52054	5.85639	7.2337	6.56958	8.92841	7.2273	6.07929	7.64754	9.71228	9.35431
TTC3	208073_x_at	9.55167	10.6661	9.63524	11.1928	10.1797	9.42909	9.16873	10.2259	11.8377	9.98982	8.82898	10.2334	11.8065	10.7392
C9orf38	208077_at	5.90172	5.4369	5.73056	5.39827	6.02406	5.40177	5.88206	5.77407	5.83101	5.50441	6.92145	8.95376	5.60578	5.75256
ANP32E	208103_s_at	6.93777	9.22692	7.75772	8.58255	7.17188	7.00056	9.26961	9.01143	8.71197	9.22766	6.99972	7.1814	8.85123	8.34855
SOCS5	208127_s_at	6.49487	8.45699	6.70511	8.39852	5.54204	6.43094	6.43827	6.59389	8.0765	7.57938	6.04743	6.44594	6.99779	6.65385
PRSS16	208165_s_at	7.0578	9.67207	6.54385	7.60279	6.1231	6.67731	8.33827	7.04262	8.70712	7.21628	6.70862	6.31112	7.90764	7.53303
ALK	208212_s_at	6.72487	7.18574	9.67241	11.3232	8.1982	8.04073	8.56813	7.33367	9.39946	7.10296	7.43545	9.36553	7.21607	7.01115
---	208246_x_at	10.2847	10.5654	10.8331	10.3529	10.8995	10.5077	9.89626	9.37091	9.68007	9.67066	12.584	13.5097	10.1752	9.38472
---	208276_at	6.97665	5.78639	6.85841	5.35902	6.34785	6.60473	6.72422	6.86025	6.3549	6.945	7.75474	9.03624	6.56725	6.77649
PCK1	208383_s_at	5.31976	6.01393	5.74325	6.13202	5.53855	4.81442	5.92283	9.06841	5.70317	6.41346	5.58683	5.63038	5.34055	5.54922
RAD50	208393_s_at	7.61601	9.26625	7.18898	9.22879	6.98923	7.61589	7.08939	7.37814	8.90736	7.38327	6.78449	6.81655	6.87516	6.51455
PDE1A	208396_s_at	6.69391	9.0491	7.90249	9.84689	7.48423	7.07736	6.91719	6.66774	8.08625	7.54379	7.2667	7.94005	6.84014	6.83657
CD164	208405_s_at	8.75757	10.5572	9.56362	10.9025	9.59195	10.0283	8.60842	9.72321	12.6894	11.4309	8.78374	9.60922	10.9025	9.81903
C4A /// C4B /// LOC100509001	208451_s_at	7.26035	10.3781	7.48477	8.33335	7.46598	7.82201	7.52755	7.34165	7.28787	7.38341	7.54438	7.45836	7.01805	7.09128
AMY1A /// AMY1B /// AMY1C /// AMY2A /// AMY2B	208498_s_at	8.38589	7.98693	8.8099	10.2727	8.90709	8.0902	7.65116	8.15665	13.4983	8.13661	9.97683	8.7589	10.4251	8.55166
BTF3	208517_x_at	9.11628	10.8029	8.98557	10.6075	9.09233	9.46025	8.8419	9.48157	11.3139	8.76519	8.59882	9.21287	10.1738	9.62626
MT1X	208581_x_at	7.77932	11.226	8.58335	9.21095	7.20996	8.97061	8.7559	8.09672	8.83418	8.67016	6.6619	8.16563	9.40386	8.28783
SRRM2	208610_s_at	10.2457	9.70043	10.1025	9.58843	9.83807	8.52995	8.28249	7.72399	8.1444	7.91383	9.24205	9.36104	8.60033	7.76945
PTP4A2	208616_s_at	10.907	12.3485	11.1817	12.0914	11.324	10.5147	10.607	10.9973	12.2001	10.9914	8.93201	11.2573	11.956	10.8641
EZR	208623_s_at	8.62804	10.016	9.43608	10.3917	9.16085	9.91797	9.16057	10.0038	10.0068	10.3289	8.9414	8.2585	11.6539	10.8019
MACF1	208634_s_at	9.00684	10.6512	9.63069	10.8039	10.0921	8.72663	9.84744	10.369	11.0828	10.1466	7.12431	9.03746	10.3769	9.47112
NACA	208635_x_at	10.3413	12.4953	9.85574	12.0792	10.3428	9.81909	9.62325	9.86227	12.8064	9.98229	9.05522	10.7354	11.4903	10.7719
RAC1	208640_at	10.8143	11.3171	11.0091	12.2599	11.0662	10.9777	10.5818	11.768	13.0258	11.0725	8.14092	10.408	12.6709	11.2125
FDFT1	208647_at	10.0287	12.3279	9.81972	10.5282	10.2273	9.2799	9.52018	10.0135	13.1225	12.3325	8.63275	9.25551	10.597	10.2689
CD24	208651_x_at	7.78238	8.31095	7.68886	9.35455	7.85864	7.96	6.86777	8.20847	10.6848	8.57098	6.61162	8.17453	10.6084	9.15606
PPP2CA	208652_at	5.68253	7.62864	6.65774	8.43774	6.30361	6.88869	7.21666	8.36919	9.37293	8.27802	5.7922	6.76063	8.5023	7.93454
CD164	208654_s_at	6.89541	8.46408	7.02685	8.95252	6.6509	7.6786	7.39593	7.95954	9.25352	8.70331	6.43645	7.63079	9.17971	8.42363
CCNI	208655_at	7.82605	9.72487	8.10131	9.97942	8.58536	8.7528	8.70309	9.62008	10.2489	8.9244	7.68823	9.10014	10.284	9.27699
CLIC1	208659_at	9.14793	10.5595	9.35775	10.6353	8.84254	10.7045	9.67911	8.93205	10.4078	8.69512	9.04329	8.68439	8.91565	8.52144
ST13	208666_s_at	6.19331	7.03624	6.06384	7.36852	6.18634	6.55884	6.81681	7.12726	8.02497	7.39055	5.79325	6.61801	8.61313	7.64529
ST13	208667_s_at	8.5133	9.93505	8.36365	10.5526	8.545	9.40983	9.15018	9.08894	11.1121	9.3606	7.36109	8.53537	10.956	9.69926
HMGN2	208668_x_at	10.5639	13.4753	10.417	12.0934	11.2762	11.4391	10.3494	11.3968	12.6294	11.7713	9.42826	10.276	13.5791	11.7461
EID1	208669_s_at	5.92999	8.19138	6.26675	8.2735	6.46438	6.03156	6.24179	6.51624	8.68565	6.54747	5.24022	6.23967	6.86832	6.47741
SERINC1	208671_at	5.42068	8.71609	5.81615	8.37999	6.3258	5.57348	4.96321	6.13542	9.48548	6.19405	4.85154	6.26461	7.11823	5.88049
ARPC2	208679_s_at	7.57588	9.16028	7.59562	8.92459	7.4169	7.39681	6.93987	7.10088	9.54567	6.84537	6.99667	7.49169	7.7063	7.11245
PRDX1	208680_at	9.52046	9.93094	8.86485	10.5627	8.41277	8.0908	9.0202	9.16202	11.7393	9.74855	8.64974	8.70781	9.27934	8.63025
CAPN2	208683_at	7.96791	11.7722	9.77815	11.5412	10.7627	11.6402	9.27219	8.60794	12.5117	10.3177	8.83697	9.88583	9.61601	7.62663
HSPA8	208687_x_at	8.46902	10.6436	8.50003	10.2597	8.70322	8.88002	8.01975	8.79195	10.9704	9.1404	8.37947	8.43059	9.46526	8.86863
EIF3B	208688_x_at	8.93421	10.1488	8.84899	9.9454	8.09567	9.28905	8.75446	7.45847	8.21126	8.04234	8.04786	7.88959	7.76136	7.53379
RPS3	208692_at	12.0093	12.8466	11.0154	12.5469	11.6873	12.7209	12.4948	10.4535	13.7967	11.4358	11.218	12.2887	11.7564	10.9231
CCT5	208696_at	8.56735	9.36373	8.36316	9.64044	8.57283	9.32644	8.34468	8.65091	11.4771	8.83916	8.27191	8.56843	9.44248	9.09906
EIF3E	208697_s_at	11.0256	11.8805	9.8753	11.6919	11.2629	11.1142	10.018	9.66792	12.7262	10.2844	8.87486	10.5497	10.9451	10.4005
EIF5	208706_s_at	8.32114	10.0623	7.92983	9.66109	8.67207	7.70028	9.53573	8.95642	10.9064	9.34726	5.87472	7.63792	9.20071	8.81055
CCND1	208712_at	6.73999	6.86587	8.7713	9.18938	10.0348	8.98307	8.62409	8.16495	9.74389	8.15994	7.74529	8.02426	7.50974	7.96086
TMCO1	208715_at	8.22522	11.2921	9.26714	10.5967	8.8191	8.66291	9.52914	8.92352	9.52867	8.54004	8.04289	7.64344	9.03671	8.34054
DDX17	208718_at	11.8336	12.422	12.4803	13.2985	12.8695	12.5077	11.9855	11.8081	13.2185	13.031	9.78893	12.511	13.2954	11.5062
ANAPC5	208722_s_at	4.51319	7.39472	5.14733	7.34118	4.75343	4.87553	4.28873	4.27028	8.4138	4.40602	4.71297	4.64617	5.05964	4.62859
RAB1A	208724_s_at	7.62769	10.0367	8.799	10.5525	8.42158	7.56554	8.88206	9.26356	11.0762	9.67884	7.53622	8.67537	9.81572	8.87797
EIF2S2	208726_s_at	8.31342	10.3044	8.69601	10.4476	8.24579	8.29984	8.50933	9.39461	10.6865	8.74634	7.49235	7.61799	9.53636	9.00516
RAB2A	208731_at	6.82064	8.77371	7.62093	9.51052	8.42119	9.63005	7.63378	8.38404	10.4013	9.18305	6.24842	7.82076	10.2032	8.74735
RAB2A	208732_at	7.014	8.77453	7.34082	9.20125	7.88452	9.70317	7.32629	7.66681	9.59485	8.78102	6.24909	7.46144	8.71392	7.85208
ARPC3	208736_at	6.3462	8.38736	6.70587	8.41396	6.29927	6.30692	6.69749	7.14874	9.17954	6.72694	5.85695	6.23923	7.44472	7.12235
C1S	208747_s_at	8.30489	10.5256	12.3342	13.275	11.3413	9.83805	10.6082	10.5336	11.6628	10.6172	9.69067	11.2227	10.3644	9.54197
NAP1L1	208752_x_at	8.18405	9.69766	7.60196	9.68963	8.2441	7.71659	7.99135	7.82383	9.85833	8.15007	7.52121	8.23448	9.6993	8.53746
UBE2I	208760_at	6.85952	9.88774	8.20143	10.0031	8.86941	7.24088	6.68835	6.62901	10.262	7.60198	6.77118	7.65899	8.30284	8.07599
SUMO1	208761_s_at	7.03071	9.10898	7.22656	9.52836	6.66233	7.30988	6.70878	7.50816	10.2554	7.89717	7.00647	7.38196	8.18758	7.55427
SUMO1	208762_at	5.28795	8.22487	5.54361	8.03602	4.9767	5.04544	5.62624	5.80863	7.03497	7.42473	4.54173	4.58193	7.39884	7.27293
HNRNPR	208766_s_at	9.94039	10.5356	9.52257	10.5201	9.91093	9.26281	9.57684	10.0551	11.4074	10.5431	8.2532	10.0195	11.2794	10.2099
ANKHD1 /// ANKHD1-EIF4EBP3	208773_s_at	6.5827	8.89901	7.21131	9.02902	6.88641	7.37718	7.2481	7.70609	9.33476	8.86374	5.97604	7.51737	7.82572	7.50429
CSNK1D	208774_at	9.2131	10.6224	9.67897	10.364	10.1863	9.40922	9.24037	8.39931	11.1483	9.28618	8.27341	8.88064	8.84283	8.53256
XPO1	208775_at	9.10658	10.5323	10.0586	11.6001	10.4662	10.1048	9.92506	10.5298	12.4477	10.5344	8.80584	11.634	12.027	10.355
TCP1	208778_s_at	7.81569	9.8649	7.69394	9.33787	8.48416	8.01589	7.71835	8.57459	10.4283	7.62444	6.82539	7.96016	8.73924	8.6056
SNX3	208781_x_at	7.11534	9.14039	7.02109	8.79994	7.26133	7.97098	7.39775	7.83847	10.4836	8.12405	7.75359	7.60846	8.51185	8.02268
FSTL1	208782_at	7.36926	9.34391	8.70742	10.5503	8.84511	7.95171	7.55925	8.25922	10.2802	9.12115	7.61513	8.79763	8.49276	8.34812
CD46	208783_s_at	7.20172	9.50972	7.72193	9.89	8.0439	7.009	7.74989	8.12738	11.449	8.5812	5.88843	7.09101	9.28776	8.26885
MRPL3	208787_at	10.4318	11.1712	10.9773	12.1571	10.569	10.6889	11.4324	10.9863	13.4293	12.0675	10.3049	12.0096	11.5	10.3316
ELOVL5	208788_at	7.42067	9.94637	8.63435	9.99194	8.41407	8.81123	7.94274	9.11744	9.79984	10.2914	6.70817	8.3692	7.76871	7.28052
CCNG1	208796_s_at	10.7255	11.3187	8.76946	10.5701	9.72129	10.453	9.55673	9.47505	11.3148	9.55142	7.35228	8.60922	10.321	9.45936
GOLGA8A	208798_x_at	8.49016	11.4015	9.60988	10.5036	8.73636	6.91	9.67695	8.19136	9.09281	9.28776	8.66939	10.0451	9.56366	8.62862
SRP72	208800_at	6.28006	8.63739	5.48606	7.83149	6.33707	6.58987	6.14556	6.34218	7.54855	6.73982	5.89885	5.88049	6.7514	6.42176
SRP72	208801_at	9.29854	10.6578	9.0952	10.2242	9.44021	9.4226	8.79345	9.23477	11.077	10.3102	7.69108	9.28576	9.80898	9.56549
SRSF6	208804_s_at	8.06499	10.384	9.77218	11.0204	9.61726	9.33994	9.26409	8.86202	10.6881	9.95345	8.84947	9.53443	10.6427	9.08771
PSMA6	208805_at	9.47818	10.7468	9.25104	10.5934	9.38677	11.5741	8.40512	8.70429	11.8719	9.65908	7.81503	8.26313	10.0794	8.80921
HMGB2	208808_s_at	9.47497	10.5069	9.58627	10.1515	10.5304	10.2764	10.9016	11.7111	12.7972	12.2705	8.63804	11.912	12.6461	11.2925
HLA-C	208812_x_at	10.3766	11.375	11.5016	12.0512	10.7774	11.508	10.9217	10.723	12.1104	12.2908	9.65986	11.0453	10.6712	9.67769
PTK2	208820_at	8.18181	9.51569	7.57909	9.44187	8.61969	9.46676	7.51894	8.54611	10.3245	9.9345	7.8198	8.26313	9.13809	8.57149
POLE3	208828_at	4.94834	8.31812	5.19364	5.93567	4.69873	5.1519	5.66589	5.78803	7.28902	5.9627	4.77856	4.54388	6.79438	6.08088
ATXN10	208833_s_at	8.48579	10.2988	8.24199	9.9859	8.98504	8.75814	9.24274	9.39798	10.3965	8.99029	7.68988	8.36442	10.1987	9.41025
LUC7L3	208835_s_at	8.06037	8.75314	9.71233	8.70354	9.35675	8.19523	8.05519	8.01775	11.2695	9.64442	8.21674	8.37219	9.26597	8.05422
ATP1B3	208836_at	9.05897	11.5627	9.02893	10.5279	9.36601	10.4273	9.73288	9.38923	11.2883	8.69031	8.15945	9.3762	11.0756	10.463
CAND1	208838_at	9.2798	11.1898	9.49441	11.0098	8.47898	8.61091	9.22982	9.13055	9.94618	9.687	7.81253	7.78123	10.4135	9.54703
G3BP2	208841_s_at	8.2444	8.89166	7.38906	9.39504	6.90924	7.68858	7.18651	8.19035	10.0076	8.88287	6.71901	7.14375	8.5314	8.41258
GORASP2	208843_s_at	10.1028	11.1709	10.1118	11.4581	8.92507	10.9311	10.0336	9.6451	11.3019	12.0816	8.88005	9.5076	10.8618	10.1999
VDAC3	208845_at	12.1919	13.378	11.8517	12.5997	14.0549	14.283	11.7905	11.6556	12.7483	13.6367	11.1344	12.2496	13.052	11.7559
ADH5	208848_at	6.03941	6.8232	6.46451	8.66353	6.46784	6.12321	6.03639	6.39743	8.20124	6.67486	6.01832	6.59011	7.59557	7.07714
RPLP0	208856_x_at	13.6175	14.5186	12.8522	14.386	13.746	14.6666	12.7217	11.6378	14.345	12.9992	14.0567	13.9134	13.3357	11.8202
ATRX	208861_s_at	8.6781	9.54179	8.69769	10.0363	8.659	8.04974	9.02672	9.2175	10.7025	9.69814	5.98229	8.41531	10.4327	9.57817
TXN	208864_s_at	9.64926	11.0711	8.995	10.5372	9.77016	9.52466	8.45584	9.62309	11.5984	11.0046	8.26517	9.11251	10.7235	10.3277
CSNK1A1	208865_at	9.08422	10.6419	9.49218	10.8247	10.464	10.0334	10.2286	10.5799	11.0878	10.4016	7.77452	9.66284	11.473	10.4865
GABARAPL1	208869_s_at	6.35269	8.17341	6.8921	8.50637	6.3457	6.56524	6.4116	5.53752	6.62615	6.72555	5.63491	6.56708	6.03814	5.72633
ATP5C1	208870_x_at	9.45693	11.9763	9.75804	11.5123	10.0412	10.8505	9.12061	9.73725	12.4386	10.2833	9.77545	9.73964	10.5545	9.85811
REEP5	208873_s_at	8.87075	10.533	8.4231	10.1652	8.87223	9.0152	8.59913	8.30499	9.90323	8.72449	7.49313	8.11205	8.98161	8.05102
PAK2	208875_s_at	7.15676	7.95768	7.9358	9.96516	7.96065	7.59277	7.04058	7.60062	6.98597	7.4562	7.64095	7.3788	9.16289	8.67425
H1F0	208886_at	6.77197	7.50627	9.1204	9.52542	8.29262	7.72398	8.14635	7.66679	9.49724	9.36127	8.53504	8.79592	11.1084	8.92885
EIF3G	208887_at	8.17706	10.3095	8.57078	9.61327	8.82968	10.6694	9.19383	8.35422	8.19902	8.80982	9.52599	8.57287	7.82179	7.90627
DUSP6	208891_at	6.33927	9.96108	8.22916	8.90895	9.00393	7.42135	8.96143	9.82652	11.3197	10.8221	6.45038	8.55271	8.75354	8.23096
DUSP6	208892_s_at	6.4752	9.81796	8.51529	9.10514	8.21177	7.93396	9.02282	10.4162	10.8507	12.5585	7.09633	8.94173	8.57142	8.1892
ATP6V1D	208898_at	8.36939	10.6613	9.15559	10.9041	9.1236	8.98694	9.62575	9.55155	11.2493	10.0041	7.52799	8.77624	10.0851	9.19087
RPS28	208904_s_at	13.7144	14.1899	13.3696	14.1479	14.3066	14.688	13.6426	12.6714	14.1703	14.3239	14.3094	14.6498	13.211	11.7613
CYCS	208905_at	11.437	11.4899	9.97358	11.1746	10.063	12.3994	10.6715	11.2074	13.3989	12.3985	8.44941	9.92771	11.6408	10.9214
UQCRFS1	208909_at	9.27282	11.7166	9.76283	11.6101	9.90164	9.98827	10.2361	10.1317	11.7022	9.5902	8.43114	9.48901	9.62223	8.75932
RNF11	208924_at	8.8513	10.4269	8.65308	10.4567	8.70147	8.9355	9.39507	9.77482	12.3728	10.6057	7.75542	9.28579	10.3555	9.51085
RPL13	208929_x_at	11.5846	11.5521	10.7089	12.1143	11.3069	12.034	10.3037	9.15447	10.3454	10.9146	11.0438	10.5484	10.0645	9.53118
SEPHS1	208939_at	6.63511	7.2508	7.54154	9.39475	6.94063	5.88216	7.04396	7.32855	8.41411	7.61592	4.94811	5.46033	7.91385	7.05884
SEPHS1	208940_at	7.63052	9.26347	8.58946	10.513	7.9477	7.40124	7.38844	7.79818	9.69962	8.15541	7.30309	7.74895	8.31481	7.87373
TGFBR2	208944_at	7.07098	9.39887	7.61511	9.43869	7.93429	7.82028	7.59633	7.82959	10.0888	7.92942	7.54583	8.7516	8.81096	7.87631
BECN1	208946_s_at	6.41397	8.64247	7.00056	8.89547	6.60064	6.44653	8.2329	8.14084	8.62063	7.3014	6.32266	6.88598	8.04037	7.80258
LGALS3	208949_s_at	9.28834	11.066	9.95337	11.2308	10.8475	11.4987	8.71389	9.28852	11.3685	10.6241	8.10404	9.12691	10.3812	9.0234
IFI16	208966_x_at	8.70996	9.52011	9.07954	9.72869	9.53354	9.10027	8.78247	9.58561	10.4009	11.2424	7.98955	9.04133	9.13194	8.60393
UROD	208970_s_at	10.2787	11.0761	10.5571	11.8789	10.9681	10.5773	10.5783	9.3327	11.217	10.2634	8.87196	9.85088	9.58757	9.10325
TCF12	208986_at	7.35276	9.41827	8.47996	9.94109	8.92899	8.77569	8.68028	9.1856	9.21855	10.8895	7.28748	8.80138	9.5248	9.56728
HNRNPH3	208990_s_at	8.03247	10.2522	8.41493	10.7761	9.23566	7.86209	7.84644	8.47323	11.2163	8.12425	7.20881	8.38966	10.5096	9.3436
STAT3	208991_at	6.29184	8.60964	7.5868	8.93082	7.33741	7.65403	7.99412	8.02085	9.47717	7.32062	6.35018	6.59596	7.58676	7.20827
FBXL5	209004_s_at	8.31717	10.6182	8.43616	10.3854	9.04777	9.64959	8.23816	8.85013	9.51895	8.57964	7.71181	9.06483	9.42092	8.53813
FBXL5	209005_at	6.97867	9.59457	7.24875	9.23134	7.5764	7.69783	7.08469	7.01606	7.84448	8.23	6.84864	6.88044	8.25047	7.32951
KRT7	209016_s_at	6.27885	8.36712	7.23441	9.20977	7.52911	8.00737	6.41944	6.34065	7.03471	7.08064	6.60654	6.5137	5.94603	6.51012
STAG2	209022_at	9.05127	9.89524	9.12976	10.6439	9.43149	9.7273	9.63944	9.42112	10.8701	10.267	7.28778	8.87916	10.2297	9.66287
STAG2	209023_s_at	7.37479	8.22814	7.47151	8.48959	6.23673	6.69536	8.95552	7.95294	7.32235	8.99049	6.00821	7.41526	8.05811	7.78741
DYRK1A	209033_s_at	9.02259	10.166	9.49656	10.4861	10.6125	8.5515	9.67923	9.82231	10.6911	10.4455	7.35491	9.83116	10.917	10.0478
MDH2	209036_s_at	10.1916	11.3773	8.98532	10.4555	9.57952	10.5614	9.60027	9.02005	10.8807	9.52342	9.52187	9.92193	8.78084	8.64352
PSMB8	209040_s_at	7.34967	8.35849	7.84916	8.94856	6.91929	8.08857	7.71151	7.38252	9.82054	7.30116	7.24148	6.82569	6.99828	7.08627
GABARAPL2	209046_s_at	8.61486	9.61383	9.39478	10.797	9.38184	9.74609	9.10605	9.14658	11.0012	9.65508	7.85009	9.29221	9.36726	8.74133
CDC5L	209056_s_at	7.29594	8.81496	7.44503	8.96889	8.20917	7.47728	7.58629	8.50799	9.63552	8.4057	6.47113	7.76946	8.50399	7.70902
EDF1	209058_at	10.4199	11.4613	10.3035	11.4728	11.6315	11.974	9.7557	9.06415	10.1443	10.6161	11.0058	9.8847	9.86908	9.55006
PAIP1	209064_x_at	9.66694	10.2241	10.8409	11.7983	9.80853	9.52128	10.0553	9.7932	10.3715	10.7275	8.00663	9.46	11.4874	10.5921
UQCRB	209065_at	6.6508	9.79123	7.15554	9.43337	8.57021	9.71341	8.26584	7.853	8.10481	7.59897	7.28826	7.60951	8.05582	7.93338
H3F3B	209069_s_at	9.07429	11.5318	10.1047	11.0545	10.8895	10.5351	9.86258	9.68052	11.9975	11.7394	9.95945	10.9959	10.5952	9.78557
ISCU	209075_s_at	8.88185	11.6979	9.77789	11.3162	9.35675	9.68187	9.9071	9.85727	11.6483	10.1885	8.87914	9.75887	10.5638	9.83496
RAB5A	209089_at	9.44692	11.2268	9.41756	10.9022	10.4009	10.7339	9.15995	10.2928	12.1957	11.2368	8.82912	9.71145	12.3129	10.8445
SH3GLB1	209090_s_at	6.71424	8.64156	7.69547	8.9841	8.14229	7.46341	6.54747	7.11713	9.05167	7.88997	6.38633	7.45501	8.77393	8.01021
SH3GLB1	209091_s_at	6.54128	8.6723	6.5457	7.82993	6.35762	6.64221	6.43274	6.58197	8.63034	6.89553	6.19295	6.35372	7.3139	6.50203
DDAH1	209094_at	9.85304	11.0135	8.98691	10.5896	9.45151	9.04436	8.87546	9.13083	10.1761	10.6663	7.88066	9.07087	11.9075	10.8019
DLD	209095_at	6.6816	7.8443	6.10733	7.93912	5.95957	6.41448	7.15753	7.43164	8.61095	7.06546	5.69193	6.60621	7.09504	6.62434
JAG1	209099_x_at	7.39294	8.91042	9.48196	10.5382	9.97408	8.67587	8.20688	9.78247	10.7848	10.8688	7.66298	8.68128	9.43453	9.35811
TSPAN6	209108_at	8.91862	12.1059	8.84437	10.4875	9.25872	8.2855	9.84556	9.5557	11.1567	9.91609	8.00732	8.39881	10.1	9.35078
TSPAN6	209109_s_at	7.25147	10.6516	7.79857	9.16398	7.68119	7.79409	8.68059	8.1433	9.66496	7.89208	7.16175	7.26006	8.18404	7.85298
CDKN1B	209112_at	6.83798	9.99969	7.95821	9.87658	8.07832	8.41023	7.4077	8.03107	10.7388	8.1466	6.61586	8.52619	9.88507	8.63134
UBA3	209115_at	9.21213	10.8498	9.11278	10.5317	9.79973	10.0523	8.80273	9.11447	11.5341	10.2904	7.77934	9.68852	11.0589	10.137
TUBA1A	209118_s_at	11.4172	12.9648	13.3587	14.2283	13.5753	13.0589	11.8663	10.8629	13.417	13.245	11.8114	12.8717	12.4144	11.1222
NR2F2	209120_at	6.29993	9.80714	8.68189	9.91546	8.67289	7.42994	8.20465	8.86408	9.65778	9.27825	6.37749	9.48497	10.7598	8.70628
KRT6A	209125_at	5.55543	4.63298	6.55396	6.05771	5.74852	5.99955	5.77689	6.24682	9.20727	7.5358	5.77021	5.8924	5.76555	5.3746
SNAP23	209130_at	9.03204	9.95168	9.03444	10.3069	8.2771	9.00881	9.27587	9.42516	10.4704	9.37083	6.23826	8.78919	9.08674	8.36939
RPS6	209134_s_at	12.7215	12.9919	11.4948	13.3148	12.8033	12.8384	10.9981	10.7913	14.812	10.9583	11.3307	13.3123	13.1832	11.5848
ASPH	209135_at	7.78752	9.32036	8.49659	9.54083	8.77624	9.62236	7.54128	8.34086	10.9991	9.86832	7.9407	9.7477	9.54227	10.07
IGL@	209138_x_at	8.38388	9.64555	10.2987	11.8544	9.63423	9.45351	7.60941	8.16881	7.62204	9.74498	8.42266	8.68577	8.48737	8.64676
HLA-B	209140_x_at	9.19044	10.7737	11.247	12.4372	9.69197	10.7247	10.6129	10.5361	13.0076	11.58	7.70333	9.26141	10.0092	9.39644
CLNS1A	209143_s_at	9.23631	9.85006	8.44456	9.94013	9.13516	11.6122	9.40561	9.34592	10.3192	10.6292	8.38562	9.39686	9.15806	9.3808
SC4MOL	209146_at	8.99014	9.35871	7.28975	8.51369	7.96546	8.95051	8.03913	9.87436	10.0427	9.51378	7.16101	8.25415	9.02195	8.44768
GPM6B	209170_s_at	6.87021	8.98724	7.78835	9.68074	8.15004	7.89751	7.20282	8.12591	8.87273	9.2068	8.00712	9.67166	7.6337	7.38369
CENPF	209172_s_at	7.95838	8.19727	9.01869	9.40839	9.22036	7.81858	9.06909	9.15309	8.94902	8.84841	7.56487	8.20421	10.3638	10.1396
RABGGTB	209181_s_at	8.26955	9.76154	8.58251	10.0272	9.35018	8.96461	9.06803	8.88666	11.2413	10.5319	7.02636	9.62908	9.83007	9.20726
IRS2	209184_s_at	8.14344	9.17565	9.83344	10.4303	11.0669	8.47683	8.82301	8.75447	12.0142	9.67706	8.61888	9.5005	9.24009	10.0017
IRS2	209185_s_at	6.49442	9.08981	8.94493	11.0542	9.60954	7.46844	7.71217	8.5984	11.946	9.17292	7.77129	9.17397	9.41543	10.3537
DR1	209187_at	7.08336	7.91235	7.31242	8.45284	7.53481	6.34455	6.86295	7.55771	8.82966	9.21268	5.18856	7.02861	8.67339	8.06982
TUBB6	209191_at	6.82898	8.94751	8.5188	9.80815	9.08632	7.83056	7.77232	8.74178	9.6821	8.2861	7.11383	8.33146	8.32021	8.23175
LMO4	209205_s_at	7.79919	8.96267	7.14767	8.43084	8.05002	8.42656	7.49256	7.23855	9.93072	8.69973	6.6969	7.56084	7.6937	6.75676
SEC22B	209206_at	7.53569	9.53373	8.34562	9.74962	7.46728	8.06999	7.90541	8.07329	9.25033	8.9738	5.44242	7.90297	8.90571	8.50019
FERMT2	209210_s_at	7.3244	9.36971	8.1921	9.97078	9.90501	9.51462	7.48581	8.47401	10.5816	10.4665	6.55532	7.9748	8.51496	8.38481
SQLE	209218_at	6.92333	8.02305	6.86348	8.36725	7.09624	6.76639	6.79266	8.32985	10.1209	7.95068	6.9851	7.49608	8.53515	8.36959
NDUFA2	209224_s_at	9.67884	10.9297	9.28961	10.7617	9.90422	11.6529	9.79522	9.37166	11.0957	9.66134	9.75562	10.1872	9.02704	9.02641
TUSC3	209227_at	4.39766	8.25068	4.75693	6.09657	4.29896	5.0373	4.47668	4.68679	5.77887	4.63893	5.03397	4.87403	5.24676	4.99917
EMG1	209233_at	7.79139	8.79757	7.97744	9.72341	6.18484	7.50801	7.70143	7.52783	8.67364	6.76214	6.67196	6.43668	7.52867	7.04101
STX3	209238_at	6.15908	7.81148	5.81382	7.99862	6.64757	5.77331	7.05615	7.16744	7.82434	6.49792	6.17883	6.75218	8.06762	7.53133
OGT	209240_at	10.0486	11.047	10.7109	11.4198	11.1822	10.6373	10.5496	9.7927	13.4668	12.0298	9.32589	11.0688	11.205	10.3287
PEG3	209242_at	8.8308	7.28247	7.77167	8.03328	8.44941	7.41212	10.0207	6.74075	11.9447	8.77802	9.09086	9.34794	10.8688	7.21547
DEGS1	209250_at	10.9674	9.75354	10.6697	11.1728	10.9957	12.3569	10.4566	9.87651	11.8849	11.1745	10.9847	11.7231	10.349	8.86558
SLC39A8	209267_s_at	10.4749	8.57398	6.70311	8.28639	8.32531	8.5525	7.2311	7.24313	8.46949	7.81098	6.02923	7.43142	7.73804	8.17683
VPS45	209268_at	6.75053	9.67153	8.79656	9.77267	9.06837	8.43576	8.58002	8.38656	9.07259	8.66992	7.58895	7.21799	9.60526	8.49005
ISCA1	209274_s_at	7.83173	10.1154	7.46673	9.65681	7.62224	7.67046	7.61065	8.49099	10.1418	8.62714	6.97946	7.85835	10.1857	9.37075
TFPI2	209277_at	6.24011	10.5156	5.32536	5.98031	5.50856	6.52055	5.4829	6.00457	8.76467	7.73327	5.37026	5.68781	5.16063	5.78771
TFPI2	209278_s_at	6.40516	10.6339	5.99456	7.19017	5.68376	6.67311	5.76869	6.32525	9.52341	7.28836	5.29916	5.77304	5.67642	5.5577
C3orf63	209284_s_at	6.50407	6.90621	6.56549	7.6163	6.1578	6.48995	6.4127	6.69758	10.2853	8.3692	5.26463	6.39001	7.67996	6.80569
CDC42EP3	209288_s_at	7.29645	10.1839	8.72524	10.2084	8.89523	7.54711	7.92922	8.25415	9.89463	9.34611	8.25097	8.67033	8.63773	8.08109
NFIB	209289_at	10.3658	11.4938	9.26928	10.4024	9.70846	9.8491	8.41462	8.01454	11.487	9.54556	9.45894	11.406	9.08213	8.85106
NFIB	209290_s_at	9.3346	10.6242	8.70356	9.6562	9.3471	8.84589	8.19709	7.96563	11.1643	8.88852	8.35816	9.70007	9.65395	9.35614
ID4	209291_at	9.49464	8.59981	9.74183	11.5304	10.6473	9.34194	10.5244	8.38441	9.50127	8.82217	7.23547	10.4942	9.04136	7.53835
ID4	209292_at	7.71189	7.61431	7.63307	10.2009	8.14175	7.90492	8.2334	6.91969	8.36648	7.58811	7.44709	7.81295	7.03058	6.45834
TNFRSF10B	209295_at	8.5349	9.75204	9.07809	9.66174	8.33933	8.35825	7.95416	8.19976	10.702	8.49416	6.24685	8.29534	9.51693	9.48632
PPM1B	209296_at	8.12883	10.3189	9.48925	10.7259	8.46041	8.34854	9.22407	9.57052	10.5917	9.13796	7.61083	8.8386	11.2337	10.7183
POLR2H	209302_at	8.88129	9.85109	9.40215	10.2627	10.2963	9.83462	9.37689	9.02218	12.3113	10.2164	9.79423	10.3043	9.71238	9.03323
PRKRIR	209323_at	8.01464	9.43552	8.15219	10.1216	9.63706	9.79248	9.04977	9.65915	11.3233	10.2245	7.02289	8.38555	9.18835	8.72208
MAX	209332_s_at	8.50971	10.5354	9.5004	10.2954	8.8614	8.80794	9.7128	9.52458	10.9932	10.2384	8.18774	9.17483	9.9931	9.13247
DCN	209335_at	7.97674	10.5451	10.8213	12.0384	10.9392	10.0397	8.89974	10.8369	9.16487	11.6039	8.30393	10.1889	10.1429	9.81435
PSIP1	209337_at	7.61756	10.1271	7.95441	9.23803	7.48201	6.72846	7.52107	8.05545	9.90421	8.36555	6.85959	7.94791	9.67259	8.95035
UAP1	209340_at	7.28067	8.34443	7.42034	8.81232	7.51402	6.51003	7.82357	8.47208	8.91675	9.24879	6.28277	7.29973	8.49827	8.29091
IKBKB	209341_s_at	7.86283	10.0553	8.31841	9.63378	9.48969	10.7831	7.7579	7.78009	8.68085	8.21717	7.87873	7.80122	8.33344	7.62684
TAF11	209358_at	8.83994	9.15556	8.81102	10.1221	8.81888	8.55406	9.27626	8.24239	9.43629	9.81908	6.59822	7.97253	8.52009	8.29532
MED21	209362_at	5.85002	9.52257	7.39922	10.1102	5.96728	6.56235	8.97136	9.39887	8.79091	6.92844	5.61866	6.59527	7.91914	6.85861
MED21	209363_s_at	6.45032	9.64822	7.03886	8.94229	6.87176	6.91063	9.12627	8.78097	7.58569	7.04798	6.45735	6.70099	6.45735	6.09646
ANXA3	209369_at	7.48875	9.79973	8.0857	10.2592	8.37572	8.55114	7.43189	8.709	11.9141	7.32492	5.75418	6.74288	8.30259	7.92502
HMGN3	209377_s_at	12.0879	12.8845	11.8987	13.0449	12.493	13.2358	11.3286	11.4905	13.6491	13.5689	11.8259	13.6705	13.1888	11.5433
TM4SF1	209386_at	9.50239	12.3677	9.6456	11.076	9.39514	11.1944	9.57559	10.886	13.6994	9.31873	8.15343	10.2222	8.73937	8.2461
TM4SF1	209387_s_at	8.36464	9.15259	8.06645	8.60794	8.13835	9.13565	9.08858	9.5923	12.1407	8.81196	8.213	8.41548	7.81759	8.18518
PAPOLA	209388_at	9.06395	10.0364	7.76277	9.38218	9.68297	10.3658	8.31117	8.13866	11.093	10.4651	7.94233	9.39953	11.7577	10.7646
ENPP2	209392_at	7.85362	7.92181	8.1475	9.82828	9.49797	7.01526	5.97344	8.13504	6.76	8.10812	6.31811	7.7406	9.67386	7.56775
CHI3L1	209395_at	7.81511	9.10664	8.27677	9.2089	9.67267	11.4817	8.4715	7.79177	8.4911	8.42785	10.0724	9.01571	7.28498	7.29945
ME2	209397_at	9.51925	8.75766	7.52115	9.47085	7.3639	7.86676	7.69124	8.60234	8.53304	8.01026	5.9995	7.27811	9.01829	7.92473
HIST1H1C	209398_at	7.85822	7.85455	7.08314	8.85435	6.57997	6.34276	7.1046	7.07788	8.36857	6.32331	6.31799	5.80723	7.35597	6.03275
TBC1D3 /// TBC1D3C /// TBC1D3F /// TBC1D3H	209403_at	7.93429	9.03496	8.64936	9.60159	10.5121	7.61589	7.59643	7.83901	8.25913	9.20822	7.66135	7.91831	8.04429	8.12351
PHF20	209422_at	7.8409	9.86107	8.485	10.2457	8.61631	8.21273	8.18488	7.77893	10.4661	8.79992	7.25321	8.93532	8.62505	8.48126
SPON1	209436_at	7.30382	7.20892	9.09432	10.6346	8.91891	9.45556	10.1152	10.7127	11.8229	10.6921	8.03029	8.94547	10.6824	9.39774
PRPS1	209440_at	6.7393	9.07486	7.6956	9.15991	7.66356	6.67983	8.52346	7.72409	9.26135	8.19905	6.85177	6.91115	8.2359	7.64165
HTATIP2	209448_at	7.74469	9.70167	8.02055	9.40921	6.90091	7.75893	7.76208	7.09341	10.4194	8.99656	5.53083	7.27129	7.42729	6.82555
TANK	209451_at	7.76607	10.0086	8.10783	9.29639	7.29546	8.09071	7.81735	8.27671	10.2724	9.248	7.1902	8.30463	8.58968	8.23785
ABAT	209459_s_at	5.99664	10.1824	7.14381	9.1243	6.26002	6.5813	6.66451	6.34223	9.22953	6.72834	5.50921	6.78783	5.61353	5.11398
ABAT	209460_at	6.38751	8.22396	6.59344	8.34675	6.45718	6.36972	6.42423	6.44919	8.33565	6.03904	6.00045	6.50754	5.84846	5.61754
CCBL2	209472_at	8.78988	10.7261	8.38562	9.98701	8.10844	8.0903	7.75042	8.14113	9.50878	8.8415	8.44895	8.41102	9.67008	9.10327
TMX1	209476_at	8.46235	9.77401	7.48773	9.26677	7.10229	8.16123	7.99525	7.82841	10.0563	9.31111	7.39514	7.79285	8.94824	7.85311
HLA-DQB1	209480_at	6.93323	9.52371	10.1476	11.2569	5.526	5.5882	5.06268	5.45577	4.95864	5.25286	5.29864	5.25102	6.15763	6.07751
RBPMS	209487_at	7.04815	10.1757	8.47891	9.16297	8.78233	7.90973	7.31115	6.96636	8.64461	8.54982	7.36628	8.02084	8.18361	8.60136
ATP5I	209492_x_at	12.1977	12.6378	11.5546	12.157	12.5328	12.5561	10.9184	10.1905	11.5967	11.5242	12.1645	12.4194	11.2694	10.2943
TNFSF12-TNFSF13 /// TNFSF13	209500_x_at	7.22918	9.69672	7.57937	8.48428	6.78365	7.82831	7.4905	6.64019	7.58738	7.12239	6.83678	6.95015	6.62143	6.67984
CDR2	209501_at	5.5178	8.92512	6.7964	8.89359	7.42343	6.20647	6.32988	7.06552	8.41947	7.70341	4.94827	6.17776	7.92137	7.33627
RNF139	209510_at	8.939	10.7791	9.17411	10.3423	9.9183	9.81872	8.81196	9.05578	12.2669	9.70629	8.60355	9.32674	9.77105	8.93195
HSDL2	209513_s_at	9.25212	10.8268	8.40231	9.63286	8.69039	8.36602	8.25667	8.06017	8.41175	8.18718	7.67046	7.67064	9.88061	9.27629
TAF2	209523_at	9.5497	10.739	9.2315	9.4722	9.38501	10.2294	9.2728	9.6124	10.4617	11.4284	7.76403	9.64062	10.3666	9.84178
HDGFRP3	209524_at	7.84706	10.2723	8.95136	9.54581	8.72503	7.50965	9.28334	9.06299	8.787	9.53136	7.42672	8.19001	9.40726	9.16021
ZNF32	209538_at	5.82358	8.06127	6.0539	7.97074	6.41786	6.32138	6.06062	5.58497	7.39692	5.82469	5.80728	6.12614	5.73584	5.52505
IGF1	209540_at	6.8745	9.13761	9.32728	10.849	8.28102	6.80831	7.84269	7.00655	8.67199	8.41011	7.70309	9.06847	7.5912	7.56804
IGF1	209541_at	5.32867	9.50967	7.52153	10.8293	7.42176	5.43569	6.23346	5.52746	10.1236	6.42361	6.02323	7.15166	6.58826	6.24618
NDN	209550_at	7.41455	10.4062	7.87752	9.33418	8.83544	7.54898	7.27952	7.60172	7.49688	8.02597	7.64426	8.0327	7.85088	7.51077
DLK1	209560_s_at	6.59743	6.255	6.35883	6.02294	7.22373	6.54932	7.97973	6.24927	6.07585	6.92265	6.82301	6.6276	10.5479	6.16027
D4S234E	209570_s_at	8.69041	8.29511	9.10954	9.78973	9.08512	10.7495	9.29758	7.91261	8.70848	7.3725	8.96759	9.14429	8.70761	8.12503
MBD4	209580_s_at	4.87395	7.64229	5.09241	7.48828	4.78929	5.04521	5.06213	5.59911	8.2353	5.51756	5.08544	4.98655	5.08723	4.94772
CD200	209583_s_at	7.44143	7.44281	7.8857	9.54519	7.25177	6.06827	7.63947	7.23312	8.33564	6.56128	7.72649	7.86933	8.91857	8.18216
MXRA5	209596_at	12.0821	11.5147	11.7121	12.2667	11.4561	11.4805	9.97798	11.0496	11.2463	12.4302	10.1768	12.5356	9.95979	9.67695
CYTIP	209606_at	6.47909	5.72057	7.06187	8.82227	5.61341	6.20486	5.55978	6.37144	6.24845	7.21091	6.3323	6.87423	6.38211	6.28159
SLC1A4	209610_s_at	5.72672	8.8811	6.00154	7.04736	6.0728	6.52305	5.41187	5.95262	5.84011	6.3746	5.28167	5.09935	6.2896	6.03982
ADH1B	209612_s_at	4.73388	7.63737	5.74986	9.80416	6.5269	4.72548	4.65962	4.50606	4.33655	5.48081	4.46784	5.19483	4.75946	5.15458
ADH1B	209613_s_at	4.51867	7.69246	6.31399	9.51892	7.11945	4.93874	4.52243	4.42471	4.36774	7.03463	4.37258	5.92965	4.62976	5.57255
MCCC2	209623_at	8.04493	9.02323	7.67112	8.81855	6.90377	7.70817	7.12822	8.69215	9.00538	7.74951	6.52501	6.0521	9.8766	9.34453
FBXW2	209630_s_at	6.35079	8.81038	6.75566	8.91289	6.69252	6.66934	6.62945	7.38082	9.3712	7.35279	6.36215	6.94689	8.1865	7.43112
SOCS5	209647_s_at	6.20554	8.72709	7.34621	9.372	6.73772	6.49826	7.359	7.60925	8.6762	8.02204	6.38282	7.46826	8.31429	7.78213
SOCS5	209648_x_at	7.65667	9.6973	7.91472	9.60131	6.92428	7.6373	7.6497	7.659	9.21968	8.57519	6.89131	7.89599	8.06778	7.97002
TGFB1I1	209651_at	5.50754	10.5494	9.51019	9.49647	9.72803	8.77456	8.31551	7.41811	7.52265	9.03661	8.5328	8.82667	7.53203	7.21666
KIAA0947	209654_at	8.11316	9.69103	8.98795	10.765	8.56428	8.66856	8.78649	8.67106	10.8595	9.7847	7.12965	8.56088	10.1994	9.25072
TMEM47	209656_s_at	6.96371	7.62629	7.69078	9.39304	8.21217	9.18545	6.11367	7.0312	7.5707	8.26256	5.88192	7.42473	10.1535	8.92936
CDC16	209658_at	8.28241	10.1842	9.88777	10.913	9.97855	10.8447	9.08291	9.1616	10.7857	9.54726	10.0973	9.18628	10.955	9.84353
CDC16	209659_s_at	7.94076	9.81629	9.63207	11.0268	9.78576	9.63732	8.68779	8.97691	11.1262	9.55952	8.72378	9.65104	10.451	9.18177
CETN3	209662_at	8.46833	10.3386	8.30923	9.51202	7.872	8.6911	9.34055	9.29696	10.5578	9.21957	7.42959	8.12839	9.76319	9.46589
CHUK	209666_s_at	5.1099	5.63698	5.74222	7.84357	5.6879	5.44175	5.7577	7.39077	7.08619	6.81987	5.18856	5.16607	7.97227	6.65025
CRY1	209674_at	7.66345	8.86872	8.54112	9.53398	8.19937	7.0352	8.48909	8.18931	10.0414	9.02554	6.05636	8.29746	9.40027	8.65587
PRKCI	209678_s_at	8.53088	8.50566	8.22301	9.36545	7.6391	7.6646	8.69266	8.45247	10.9008	8.72119	8.15914	8.93771	8.00358	7.68465
RIN2	209684_at	8.45542	9.64471	9.53252	11.084	9.59133	8.24343	8.82962	9.34302	10.7959	10.5041	7.445	10.0925	9.4661	8.94716
CXCL12	209687_at	7.48873	7.42059	7.93196	9.71764	8.68083	6.66914	6.9275	7.56693	7.29779	8.86452	7.54934	8.44227	7.87621	7.78496
CCDC93	209688_s_at	7.47106	9.75626	8.44961	9.75114	8.19313	8.02216	7.72993	8.26199	10.11	8.49359	7.06154	7.74875	9.52449	9.08944
PIGK	209707_at	8.67124	9.68429	7.84675	9.43794	7.23058	6.92926	7.59631	8.51726	9.4803	9.58731	5.90385	7.31551	9.07191	8.37452
HMMR	209709_s_at	5.50772	7.22656	5.6543	6.67819	5.39755	5.54497	6.63559	8.01733	8.15132	6.83476	5.402	5.36622	7.61168	7.34996
SERPINB9	209723_at	7.65825	8.8811	8.49223	9.02986	7.60989	8.17956	8.67132	8.60704	8.72325	10.7434	5.9627	7.63932	8.20801	7.16168
SPAST	209748_at	7.91186	8.10486	7.23236	9.18034	6.84949	6.80944	7.39734	7.08651	8.48361	7.80689	5.75024	7.5434	8.08993	7.75494
TRAPPC2 /// TRAPPC2P1	209751_s_at	7.34831	8.28924	6.39051	8.1015	7.16232	7.54009	7.57687	7.32009	9.8821	8.68553	7.2736	7.77103	7.83148	7.64317
DCI	209759_s_at	9.59171	10.6426	9.05874	9.99076	9.31837	10.7983	8.94587	8.15483	8.5459	8.77195	10.1734	9.24249	8.67999	8.54297
SP110	209762_x_at	7.25583	9.34682	8.02379	9.61363	7.39145	8.38429	7.96527	8.02151	9.91268	8.73268	6.9265	7.0664	7.92417	7.70879
CHRDL1	209763_at	6.34039	9.25159	7.72179	9.36732	8.33056	7.6616	7.20296	7.36423	5.92795	7.67134	7.19439	7.53922	6.73444	7.05248
CD24	209771_x_at	12.1965	11.9696	12.0695	13.4478	12.3286	12.4878	11.123	11.6233	14.6379	12.7528	10.6958	12.8708	14.1015	12.3955
RRM2	209773_s_at	8.7186	10.2488	8.29956	9.74013	8.44564	9.06862	9.62424	10.7419	10.7743	9.47011	8.78953	8.27864	9.69276	9.01816
CXCL2	209774_x_at	6.44994	7.08446	7.0823	6.94247	7.11445	6.34172	6.69906	6.3504	6.17748	6.43145	6.53722	6.54365	9.46322	8.08264
HMGN4	209786_at	8.61129	10.1908	8.32829	10.2332	8.56283	8.27885	8.90259	8.5085	11.6883	8.23532	7.74975	8.17328	8.84696	7.84424
HMGN4	209787_s_at	11.0448	11.2633	10.1581	11.3053	10.4053	10.814	10.6854	10.0411	12.3333	10.5939	9.4367	9.45433	10.2777	9.3397
CNPY2	209796_s_at	6.88412	9.02742	7.42711	9.26208	7.05566	7.29232	7.75196	6.72132	8.23268	6.87522	6.56147	7.16366	6.55544	6.43189
NPAT	209798_at	8.10774	10.229	8.35725	9.89318	7.94712	8.2083	8.62992	7.77111	10.0354	9.94732	7.69697	8.73791	9.4155	8.97473
PHLDA2	209803_s_at	5.39624	9.62762	6.87067	8.81552	7.09458	9.25061	7.14975	8.35397	8.73986	10.5188	5.61866	6.1826	6.36077	6.95142
HIST1H2BK	209806_at	11.4981	10.1027	10.105	11.438	8.77763	9.18995	10.2593	10.9819	10.4456	11.1615	8.25018	7.18033	12.1164	9.93454
ZNF330	209814_at	7.96533	7.81942	8.05598	8.85999	8.12068	7.53085	7.68183	8.2886	10.6568	7.97989	7.16965	8.38159	8.49585	7.97904
PTCH1	209815_at	8.1422	9.38153	7.77383	9.64325	8.57142	7.56517	7.65109	7.024	9.82119	7.99139	7.50802	7.50664	9.07283	8.18647
PPP3CB	209817_at	7.17338	8.47182	7.55987	9.3063	8.16515	7.15571	7.88203	8.37828	9.48106	8.53661	7.24009	8.29917	10.3644	9.14295
VLDLR	209822_s_at	5.0691	7.28217	5.18417	6.45379	5.14501	5.16455	4.85585	5.00806	8.14975	5.88974	4.69267	4.80835	6.56725	6.74158
COPS2	209838_at	6.31056	8.74141	5.48068	7.24432	5.86062	6.49327	6.22006	6.14731	7.68056	6.80251	5.56158	6.34655	6.68955	6.41046
MKRN1	209845_at	7.92585	10.508	8.62869	10.0885	9.35275	10.9152	10.4411	11.426	9.90458	8.65402	10.0256	10.6402	9.26675	8.57215
RAD51C	209849_s_at	6.54894	8.9271	7.11741	8.83439	6.87165	6.68442	6.80241	6.88462	8.87711	6.68371	6.84642	6.78222	6.78971	6.64004
ANXA7	209860_s_at	7.78276	8.66201	7.97935	8.90438	8.22959	8.0524	8.61025	8.84459	10.7026	9.32491	7.86122	7.92978	9.96189	9.37216
METAP2	209861_s_at	6.83803	9.48781	6.58469	8.78784	7.22119	6.65767	6.285	7.1979	9.41043	7.0596	6.38777	6.26981	7.70158	7.37886
SPP1	209875_s_at	8.9808	7.5571	8.37192	9.5236	7.20417	7.04744	8.10551	9.03258	9.14556	7.98015	6.21421	8.07389	8.01615	6.73369
SLC4A7	209884_s_at	7.04506	8.00061	7.02574	7.83829	7.36316	7.69621	7.50992	7.52134	7.75944	10.0338	6.32873	7.37943	9.40206	8.07988
LEPR	209894_at	5.57179	7.32459	6.75928	9.13372	7.48938	4.52279	6.03711	6.15277	7.25786	7.97845	6.00971	6.46973	8.16738	7.89296
SLC16A1	209900_s_at	7.70568	8.86978	6.85484	8.24515	6.88123	7.33058	6.42397	6.16405	8.2788	8.83292	6.62894	7.43064	5.9057	5.52088
ATR	209902_at	5.38586	7.24963	5.71519	7.67805	5.83256	5.56643	5.71611	5.94637	9.45915	5.5376	5.37858	5.94381	5.92837	5.63993
ATR	209903_s_at	8.9693	10.2544	9.65286	10.7061	9.29687	9.10645	9.58562	9.50288	12.0322	10.4065	8.62973	9.42662	10.1566	9.42977
HOXA10 /// HOXA9	209905_at	5.97602	6.53486	7.20974	6.40801	8.57793	6.21901	7.25013	5.75227	9.88011	7.53745	6.01778	6.28521	10.7646	10.8997
TGFB2	209909_s_at	4.98236	4.50331	5.06179	7.50363	5.39977	6.83186	4.51367	4.76597	6.59054	4.79409	5.11882	7.11896	5.46436	5.11977
HIST1H2BD	209911_x_at	7.59612	8.03684	8.09566	9.81805	7.77577	7.36565	7.79332	7.74156	9.71082	7.77461	6.64757	6.29757	8.06728	6.95055
ATP2C1	209935_at	7.93253	8.53	6.85326	8.52066	5.99493	6.73101	7.4969	7.12544	8.62593	8.39471	5.7618	6.13825	8.24334	7.80708
FBXL4	209943_at	5.77626	6.82553	5.28878	6.87812	5.49977	5.51245	4.95826	5.54008	6.89735	6.40857	5.48208	5.67474	7.75504	6.96016
ZNF410	209944_at	9.74851	11.7274	10.0505	11.314	11.154	11.8729	10.0458	9.39387	11.1134	11.1293	8.75639	9.79861	10.5043	9.71232
STAT1	209969_s_at	7.70453	9.64106	9.86533	10.9144	8.48074	9.71126	9.27688	9.41761	10.8868	12.3056	8.41186	9.63567	9.13704	8.10107
BUB3	209974_s_at	9.22529	11.1234	9.68374	10.619	9.15765	9.58886	9.46159	9.57422	9.94182	10.3089	7.83006	9.04595	10.7897	10.0002
GATA6	210002_at	7.58247	9.90247	5.90022	6.1217	6.67491	8.12707	5.99536	5.6453	5.58339	6.08361	5.58828	5.86844	6.16363	5.47369
GART	210005_at	7.76168	9.32826	5.95467	7.38632	6.43984	6.53071	7.63715	7.08431	7.94957	7.73067	6.64906	6.77445	7.39498	7.04759
MALT1	210018_x_at	6.05739	5.99887	6.57186	8.52958	6.916	5.53266	6.22774	6.06851	7.46917	6.53745	5.24129	5.85196	5.99086	6.1195
UBE2E3	210024_s_at	7.08946	9.08371	8.34996	10.2271	7.59013	8.2118	8.39458	8.73647	10.2012	9.88683	6.60319	8.50062	9.25806	8.66901
IDO1	210029_at	7.03693	7.21906	7.53812	8.1265	7.32009	7.49005	6.59454	7.08407	10.1636	7.57143	6.67954	6.9362	8.38149	8.77235
UPK1B	210064_s_at	7.53024	7.50457	6.88819	8.14289	6.23495	7.47152	8.4683	8.40818	9.50258	7.15287	6.4058	6.68372	7.06886	7.08627
UPK1B	210065_s_at	8.06976	7.44694	7.54214	8.25959	6.91341	8.96515	9.21226	8.14259	9.54256	7.80172	7.868	7.08282	7.60193	6.59408
MAGOH	210092_at	7.11051	8.50677	7.11996	8.62225	6.44912	6.58649	7.50326	7.99795	10.0795	7.09762	6.98404	7.37106	7.60947	7.48355
IGFBP3	210095_s_at	7.59944	7.35779	8.2711	9.59354	8.85798	7.44011	7.922	8.66414	10.2916	9.96326	7.17568	7.98275	9.52918	9.52103
CYP4B1	210096_at	7.88544	11.4136	7.33575	8.74241	11.1672	11.6638	8.00493	8.33115	9.26457	7.29996	7.99943	8.71955	6.79755	6.62564
NOL7	210097_s_at	8.27303	9.88182	8.72259	9.79635	8.21468	7.85729	9.22235	9.20728	11.0186	9.66984	7.71612	7.75738	9.08596	8.57713
KLHDC10	210111_s_at	10.1289	12.1723	10.4769	11.2831	11.5889	12.0114	11.552	11.3818	12.0094	12.8253	11.6177	11.1961	10.0525	9.60885
PMP22	210139_s_at	5.73734	7.50052	7.65734	9.49759	7.91785	7.03312	6.6196	7.89825	8.94565	8.55179	6.64538	7.94629	7.47152	6.93788
ANXA10	210143_at	4.51937	7.5594	4.16238	4.41958	4.10899	4.10274	4.10461	4.16778	3.90496	4.03777	4.14616	4.23418	3.99292	3.89897
CXCL11	210163_at	4.66679	4.66666	5.97836	7.02806	4.72307	5.31106	5.48015	7.03172	7.96371	7.88285	4.89115	4.86581	5.0784	5.19521
HSP90AA1	210211_s_at	9.6006	11.6445	9.63486	11.7756	10.0101	10.2956	10.2797	11.076	12.7418	11.235	8.2936	10.0992	11.7175	10.8119
SET	210231_x_at	8.46974	9.59511	8.34195	9.21048	7.3274	7.94976	7.74713	8.71956	7.82261	9.96644	7.67754	8.42965	10.0796	9.33946
HTATIP2	210253_at	6.1767	8.77112	6.45325	7.64242	6.07517	6.30933	6.45009	6.25424	7.90135	6.65658	5.2963	5.7796	7.04538	7.14885
ZFAND5	210275_s_at	9.50709	10.207	9.37313	10.4369	9.88732	9.06284	8.54271	9.98234	11.1478	9.95294	7.45334	9.94294	11.1813	10.2366
SEC23B	210293_s_at	9.45423	9.8036	9.26043	10.3714	8.52358	8.89208	9.38909	9.2952	10.2876	10.6155	6.77576	9.5345	9.77042	9.23787
PEX2	210296_s_at	6.27974	8.39318	5.99735	7.75775	5.86643	7.21096	6.31452	6.51318	10.9924	7.18261	5.70873	6.27914	7.20518	6.8404
TNFSF13	210314_x_at	6.56291	9.08581	7.07618	8.08652	6.6508	7.39248	7.07541	6.12119	6.92705	6.67935	6.36351	6.50125	6.0941	6.46069
BCL11A	210347_s_at	7.02092	8.8128	7.84984	9.58344	6.87353	7.25749	7.70229	6.58214	7.58614	7.43559	7.26486	6.93549	6.57044	6.63954
ERAP1	210385_s_at	6.97771	8.1647	6.74244	8.01617	6.97176	6.99715	7.88589	7.63354	7.31199	7.41527	5.45134	6.14079	6.19017	6.19864
BOLA2 /// LOC440354 /// LOC595101	210396_s_at	8.82789	10.5394	9.08235	10.3581	9.38938	10.1383	9.15562	10.1777	10.2693	11.4598	8.63357	8.11028	10.1014	9.64947
DEFB1	210397_at	8.06409	7.59694	7.33826	8.16439	8.79258	10.2076	8.56692	7.52555	10.4195	7.80449	8.08491	8.6773	7.59106	7.32965
RAB6A /// RAB6C	210406_s_at	8.07691	9.40922	8.57894	9.88756	8.81745	8.92047	8.46768	8.75482	10.3609	10.7595	8.37834	8.48902	10.0543	9.22681
ANXA2	210427_x_at	9.83184	11.4137	12.2752	13.2402	11.615	12.1439	10.8901	11.5968	13.8547	11.2236	10.3868	11.7755	12.1884	11.5098
FABP6	210445_at	8.16294	6.96626	8.09792	8.1223	8.18091	9.50822	7.96932	7.53841	10.8261	8.39744	8.6435	8.267	7.92858	7.86117
GPR125	210473_s_at	6.78726	8.91529	6.75528	8.29112	7.62019	6.69098	6.43316	6.5551	7.46121	6.09989	6.35721	6.07865	7.68367	7.02923
FN1	210495_x_at	9.45754	11.1538	11.7217	12.9273	11.7823	11.148	9.33935	11.5738	12.6756	12.6446	9.82002	13.0335	10.491	10.4369
VEGFA	210512_s_at	10.2343	10.3719	9.83141	10.045	11.4993	11.3855	9.81935	10.4223	12.1759	11.3711	9.60026	11.6503	10.8535	9.79359
AKAP12	210517_s_at	6.00086	10.5412	8.06385	10.0036	7.9237	6.16765	8.08763	7.98773	7.02835	6.83493	6.60485	7.3764	9.92695	9.64291
SULT1A3 /// SULT1A4	210580_x_at	8.66383	10.5009	9.66185	10.0911	9.71055	9.51281	8.87166	8.02084	9.37669	8.33823	9.21533	8.72226	8.33889	7.69474
SAT1	210592_s_at	8.96282	11.5439	10.1754	10.9418	11.4707	10.97	9.78156	10.7351	12.5494	12.0313	9.30907	10.7343	11.5887	9.53902
ILVBL	210624_s_at	9.06007	9.61852	8.44135	8.89079	8.9992	11.4192	9.65504	8.78383	8.81778	8.72648	8.64803	8.16586	8.01856	8.05003
FBXO9	210638_s_at	9.01419	9.84094	9.02836	10.1883	8.6154	9.98934	8.86292	9.00618	11.2578	9.47518	8.41592	8.74094	8.80277	8.08231
CAPN9	210641_at	5.52296	5.77989	5.47369	5.40265	5.83665	8.53832	5.97609	4.82354	5.21156	6.19125	5.99567	5.17894	5.11856	5.16085
TTC3	210645_s_at	8.31605	9.55097	8.3564	10.0623	8.78109	7.47152	8.1836	8.84705	10.9827	9.00919	7.41245	8.85337	10.5857	9.40214
RPL13A	210646_x_at	12.9515	13.4848	12.5665	14.2431	13.1484	14.4461	12.2261	11.1448	13.5642	12.3712	13.8345	13.67	12.9276	11.4472
SNX3	210648_x_at	9.59441	11.9643	10.4157	11.7759	11.0427	11.8878	10.3945	10.9649	13.1108	11.3127	9.42709	11.6341	11.9465	10.7977
PCDHA1 /// PCDHA10 /// PCDHA11 /// PCDHA12 /// PCDHA13 /// PCDHA2 /// PCDHA3 /// PCDHA4 /// PCDHA5 /// PCDHA6 /// PCDHA7 /// PCDHA8 /// PCDHA9 /// PCDHAC1 /// PCDHAC2	210674_s_at	7.24033	9.21008	7.0122	9.27516	6.8939	6.10778	7.27505	6.61311	8.98983	7.92255	5.10761	6.9056	7.59851	7.53012
PTPRR	210675_s_at	5.20518	8.29123	5.23931	5.87233	8.88471	6.47673	4.96977	5.1055	4.79174	5.27112	5.18685	5.12921	5.10297	5.00987
---	210679_x_at	8.70288	9.20744	9.26821	8.92928	8.6298	8.7195	8.22197	7.84981	8.52864	8.08715	11.1397	12.8189	8.28802	7.84696
MID1	210694_s_at	7.36337	8.55431	9.12916	9.86672	9.13	8.28072	8.64648	7.92934	9.80204	8.3662	7.5077	7.59916	8.11191	6.90398
NCOA4	210774_s_at	11.4037	11.4223	10.8027	12.601	12.0267	11.6364	10.27	10.6408	13.4949	11.8903	10.1583	11.4929	12.2307	11.1472
NUP98	210793_s_at	6.14202	9.2941	6.52656	8.88866	6.92824	6.94542	6.7731	7.16277	6.62032	6.77134	5.16476	5.50172	8.05834	6.92475
TIMM8A	210800_at	4.42937	4.11568	4.25645	4.12948	4.23775	4.25512	4.13652	4.28778	4.18467	4.21048	5.96912	7.06164	4.2316	4.39892
POSTN	210809_s_at	5.11537	9.08365	10.3521	10.7374	9.28009	9.00394	5.7143	11.0462	10.6133	11.6991	5.32832	9.14827	5.41493	9.39903
PEBP1	210825_s_at	10.5264	12.8165	10.4832	11.6798	11.3851	11.1435	9.80379	10.2152	12.285	11.257	9.74723	10.5787	12.9864	11.4159
CNOT4	210867_at	7.63388	4.57483	7.26424	6.31727	7.99727	7.41606	7.07965	7.29603	6.78327	6.97961	7.85862	7.61817	7.11067	7.42084
PDCD10	210907_s_at	7.78263	8.96968	8.01864	9.66266	7.86293	8.51799	8.90158	8.90912	10.9879	9.76032	7.74529	8.49884	9.04918	8.41637
PPAP2A	210946_at	8.15391	11.0737	9.28622	10.3107	8.83176	8.69792	8.32525	8.09346	9.33376	9.69111	7.73687	8.78259	8.41817	7.95901
RTN4	210968_s_at	8.24852	9.24692	9.85081	10.4442	8.84652	8.55302	8.53757	8.70802	9.93821	9.48463	7.00598	9.03789	9.09639	8.68444
TPM1	210986_s_at	9.51145	13.6986	12.1026	12.9156	13.6553	10.6749	10.4658	10.47	12.4115	12.6407	11.3931	12.8417	11.5475	11.043
TPM1	210987_x_at	7.51211	10.6531	8.31984	9.92751	9.5671	7.70174	7.37379	7.81053	9.80604	8.15179	7.88118	8.56148	8.27577	8.18756
NCK1	211063_s_at	7.44454	8.62705	8.48647	9.9196	7.55345	8.13687	8.90446	8.37772	10.3854	9.40043	7.31395	8.46442	8.47064	8.21602
MLLT11	211071_s_at	6.83653	9.15228	9.514	10.4376	10.2549	8.67964	8.53435	8.79804	9.1289	10.2628	7.65672	7.9947	8.39081	7.96206
RPL3	211073_x_at	10.9857	11.7629	10.4535	12.3076	11.8616	13.4022	10.9143	10.3515	11.5688	10.0462	11.4176	10.7739	11.6212	10.8081
CD47	211075_s_at	6.76616	10.6146	8.71149	10.9154	7.65528	7.85938	8.48283	9.7815	13.1156	8.90302	7.19453	7.90936	10.0283	9.85765
ATP2C1	211137_s_at	7.79949	9.77605	8.15036	9.95702	6.9132	7.44782	8.50086	7.81631	11.3053	8.57581	6.70321	7.79437	8.5711	7.70548
COL3A1	211161_s_at	7.18807	11.6384	12.1143	12.746	11.4841	11.6591	8.89229	12.1735	11.5153	12.9317	8.45535	13.4437	10.8952	10.7882
UPF1	211168_s_at	6.6897	8.6175	6.53778	8.46312	6.59863	7.52366	6.14981	6.19607	6.61439	6.80361	6.38673	6.38729	5.92477	6.12458
SF3B1	211185_s_at	8.85382	10.5712	10.2103	11.4793	10.351	9.93617	9.71613	10.1288	12.3003	11.5474	8.54065	10.4823	10.92	10.219
ZNF638	211257_x_at	6.86105	9.13061	7.29411	9.43536	7.16819	6.78014	6.60184	6.7207	8.53439	6.99367	6.84838	7.05602	7.74523	6.76662
GYG1	211275_s_at	9.16621	11.1916	9.98164	11.3084	10.5016	11.2554	9.06625	9.73801	10.4641	9.65344	9.27494	8.48182	9.84342	9.28712
TCEAL2	211276_at	6.28865	12.3601	7.83879	9.22967	9.27989	6.71334	7.63099	7.10635	6.44912	7.12903	8.24641	8.33844	7.71348	6.44995
UBC	211296_x_at	11.7614	13.4878	12.141	13.2496	12.0678	13.5654	10.8967	11.0042	13.1274	12.5325	13.5169	11.949	11.6814	10.7044
CDK7	211297_s_at	7.27669	8.70846	6.57928	9.26459	7.53361	7.60883	7.06408	7.15004	9.39215	6.75047	6.23834	6.65609	6.98017	6.89154
COL13A1	211343_s_at	7.20033	9.51641	7.23201	8.20102	8.1131	7.95862	9.585	8.43315	10.2705	8.53372	7.3479	8.40178	7.3037	7.09183
CASP1	211368_s_at	6.99992	8.82495	7.05025	8.64	6.35093	7.15606	6.81102	7.74248	8.14185	8.69265	6.84538	7.33985	6.80219	6.90526
PPIA	211378_x_at	10.5939	12.1935	10.5127	11.174	10.8473	11.2712	10.3806	10.4449	12.7532	11.0866	9.48591	10.5881	10.6522	9.87968
B3GALNT1	211379_x_at	6.23559	6.84836	5.91881	7.80372	5.13666	6.36353	5.06367	6.15842	8.62964	7.87641	6.50286	6.36226	7.59121	7.05208
SC5DL	211423_s_at	8.75732	9.38476	8.70583	9.73096	8.32901	8.43471	8.3304	8.63997	10.2839	9.77155	7.77403	8.63964	10.3571	9.69911
IGHG1 /// IGHG2 /// IGHM /// IGHV4-31	211430_s_at	8.01965	9.70339	10.7485	12.3662	9.07785	9.47866	7.19496	7.39433	7.18859	10.2356	7.86249	8.17291	7.85603	8.49249
LRRFIP1	211452_x_at	10.4335	11.0365	10.7262	10.8836	10.7337	10.8954	10.0754	9.55862	10.9791	9.68686	12.6375	13.7692	10.525	10.0798
FKSG49	211454_x_at	7.7853	8.79779	8.40971	8.611	7.56395	8.14346	7.60165	7.75659	7.15425	8.25278	8.9174	10.8454	8.45832	7.61536
MT1P2	211456_x_at	8.44758	11.4688	8.71312	9.35573	7.42955	9.22725	8.70849	8.48998	8.93125	8.75251	7.12819	8.56317	9.6119	8.62237
GABARAPL1 /// GABARAPL3	211458_s_at	10.2677	10.5229	11.1528	11.6921	11.2303	10.9358	10.3282	8.69355	10.67	11.0563	8.54569	10.9848	8.6358	8.41515
SULT1C2	211470_s_at	8.54142	11.4668	10.6282	11.8788	8.86453	12.5033	7.50965	8.28051	8.80751	9.16685	8.7597	8.39927	8.31401	7.80502
RTN4	211509_s_at	9.43415	10.9217	11.21	12.6377	11.549	10.9394	9.75134	10.3229	13.1913	10.4737	8.97909	11.0784	11.6843	10.7772
HSPA2	211538_s_at	7.20747	8.67598	8.43871	9.68272	9.54718	6.73708	8.483	9.31164	8.49441	8.36551	7.26616	8.48902	7.58446	6.92476
LRIG1	211596_s_at	6.71217	9.38307	7.57834	8.5868	8.49048	7.49529	8.32085	7.83748	11.8171	9.35624	6.6834	8.28317	8.59244	8.31473
HOPX	211597_s_at	7.12297	9.15131	7.85567	9.65897	9.16358	7.10612	7.19037	7.15049	8.32481	9.11765	7.48864	8.40832	7.83872	7.08337
PTPRO	211600_at	12.7717	14.2786	10.9102	11.8473	12.9964	14.0963	11.9145	11.7526	11.4441	11.3918	13.3953	12.5772	11.9299	10.472
LRPPRC	211615_s_at	9.16233	11.0889	8.70485	10.3006	7.96838	8.92686	9.19485	8.72782	10.5408	8.9925	7.80595	8.55926	9.8322	9.17488
VDAC2	211662_s_at	9.54307	10.5738	8.9214	10.1803	9.60078	9.81762	8.90356	9.70514	11.032	9.90807	8.52286	9.21863	12.9088	11.1343
RPL3	211666_x_at	8.22787	9.66	7.93816	10.1064	8.36355	10.2128	8.60741	7.86464	9.88252	7.57568	8.17808	8.04	8.8428	8.34195
RNF114	211678_s_at	8.26378	10.2256	8.8247	10.3004	8.27252	8.95563	8.81995	7.9527	10.5351	9.05739	8.29458	9.21482	9.57381	9.15279
DYNC1I2	211684_s_at	8.63879	10.4664	9.60838	11.0803	9.53771	9.69035	9.46558	9.08918	11.2889	10.7619	7.39729	9.13351	10.4527	9.55663
HBB	211696_x_at	8.78704	10.3435	8.65564	7.92636	8.65071	9.91592	9.1362	7.81577	7.52687	7.62283	7.84535	9.5775	8.09268	7.74514
CLEC11A	211709_s_at	9.78584	9.45463	9.08991	9.94	9.07321	10.7234	8.35709	7.67612	8.76332	8.88285	9.47894	9.08603	7.12726	7.42309
RPL4	211710_x_at	11.1639	11.8656	10.1823	12.3971	11.2072	12.1135	9.90136	10.2185	11.1165	9.50128	11.6008	11.1358	11.6235	10.705
PTEN	211711_s_at	6.68031	8.36235	6.12205	8.46077	6.8288	6.6269	7.86754	8.35454	7.20402	8.73248	6.72436	7.42714	7.02417	6.55411
ANXA9	211712_s_at	7.1107	9.39091	7.30602	8.57671	7.27134	9.54389	6.73245	6.60531	6.72258	6.78269	7.09223	7.1107	6.58501	6.59077
FN1	211719_x_at	9.51525	11.9017	12.6222	13.5992	12.8591	12.2538	9.48782	12.1478	13.3019	13.6352	9.04014	13.8207	10.9213	11.1454
RPLP0	211720_x_at	13.6773	14.5269	12.9366	14.4064	13.8335	14.7089	12.769	11.7171	14.3589	13.1772	14.1565	14.0076	13.3836	11.8233
SCP2	211733_x_at	10.5711	10.8905	9.5819	10.9434	9.61973	10.7616	10.8413	11.214	11.9782	11.4822	7.65085	9.99136	11.6224	10.5081
EVI2B	211742_s_at	5.61071	7.49665	6.88867	8.36266	5.57787	5.32145	5.55688	6.65834	5.42686	6.62256	5.18745	5.45047	5.94304	5.65742
PSMA1	211746_x_at	9.13428	10.5751	8.9621	10.4299	9.09204	9.31224	8.81074	9.31196	11.2749	9.49507	8.43332	8.79739	10.2658	9.36641
LSM5	211747_s_at	7.7052	8.84572	7.66457	9.0283	7.33902	7.58793	8.08663	8.83597	9.79794	9.1168	6.45845	7.49592	8.54553	8.23719
SLC25A17	211754_s_at	7.79697	8.53727	8.04591	8.45767	6.78585	6.84286	9.20425	8.70184	9.09796	8.73527	6.63624	6.92071	9.04785	8.52538
ATP5F1	211755_s_at	9.09619	10.559	8.96771	10.7275	8.78199	9.24886	8.84574	9.22547	11.9367	9.76019	8.03797	9.40789	10.9368	10.1349
TXNDC9	211758_x_at	7.08336	9.43417	9.02893	10.7164	7.95171	9.23632	8.54542	8.64851	10.3256	10.6125	7.07903	7.68636	9.95371	9.59484
KPNA2	211762_s_at	6.98014	9.61444	7.02889	8.85991	7.44665	7.17411	6.96792	8.46855	10.6924	8.72797	6.28825	7.24406	9.19143	8.29336
UBE2B	211763_s_at	6.59208	9.069	6.45896	9.1074	6.90481	7.70893	7.33664	7.36777	8.70774	7.46325	6.23327	6.76703	7.44797	6.82743
PPIA	211765_x_at	10.4144	12.1556	10.4226	11.4198	10.7729	11.2688	10.4622	10.4405	12.7355	11.1007	9.42692	10.3867	10.6577	9.94784
SRSF1	211784_s_at	9.33179	11.134	9.83769	11.2263	10.1987	10.4626	9.8459	10.4922	11.9475	12.3323	10.2881	11.7571	11.5932	10.9493
GNAS	211858_x_at	9.31034	10.9867	10.3253	11.8356	10.8977	10.0432	9.0663	10.3757	12.6717	10.5802	10.9644	11.3182	11.1591	10.2491
PTGER3	211909_x_at	9.18608	6.25936	8.91245	6.79372	9.08526	8.89848	8.57042	9.2043	8.5825	9.26558	9.63755	9.60109	9.0304	9.2146
PTMA	211921_x_at	12.5123	12.256	12.4673	11.7504	12.8311	11.8715	11.4351	10.2003	13.3326	12.7348	12.2763	12.8902	11.6379	10.5723
EEF1G	211927_x_at	12.292	12.8407	11.3678	12.8624	11.8766	13.286	11.4985	10.5109	12.5134	10.7783	12.1207	12.0451	11.9477	11.2235
HNRNPA3	211929_at	7.49219	10.5263	8.83869	10.0922	8.92015	8.44227	8.38374	8.02181	10.7297	9.48989	7.3706	8.35453	9.54053	8.81601
HNRNPA3 /// HNRNPA3P1	211931_s_at	9.26702	10.4713	9.63809	10.5348	9.39488	10.1636	9.82698	9.72747	12.243	11.7156	9.85711	11.2281	10.7224	9.87743
HNRNPA3 /// HNRNPA3P1	211933_s_at	8.96866	10.3693	9.88078	10.5277	9.32917	9.32219	9.89883	10.3337	11.5448	10.5186	8.56884	9.93061	11.2375	10.4383
ARL6IP1	211935_at	8.27619	9.55581	8.75496	10.2594	9.20412	8.27665	8.66144	9.95927	11.0275	10.1694	7.28035	8.95945	11.2846	10.2696
HSPA5	211936_at	7.65467	8.53443	8.00547	9.43679	7.61168	7.35846	7.5369	9.052	10.5696	8.28566	7.17707	8.02459	9.55991	9.14423
BTF3	211939_x_at	10.5366	11.8342	10.0969	11.5467	10.6876	11.2158	10.0159	10.5071	12.5949	10.2983	9.80711	10.4596	11.6909	10.9769
RPL13A /// RPL13AP5 /// RPL13AP6	211942_x_at	9.20878	10.1283	8.6809	10.9865	8.85196	10.5907	8.58411	7.31254	10.1307	8.62909	9.73919	9.22661	8.91149	8.5393
TPT1	211943_x_at	13.1109	14.6562	13.2363	14.4911	14.1437	14.2069	12.5946	12.4137	14.579	13.9722	12.4745	14.2562	13.8883	12.3278
ITGB1	211945_s_at	9.17592	10.2322	10.4104	11.411	10.7485	8.97465	9.72279	10.6234	10.9934	10.9461	8.8082	10.2531	10.9205	10.418
IPO5	211953_s_at	5.05703	6.85016	4.4877	7.56423	4.91788	4.05249	5.00993	5.35436	7.67831	6.56993	3.90154	4.70153	5.9379	5.53823
EIF1	211956_s_at	11.2877	12.8276	12.1262	12.9302	12.9356	13	11.5107	11.5542	14.2467	13.1992	11.6231	13.1998	12.927	11.2913
IGFBP5	211959_at	7.97491	9.50624	10.0535	10.996	11.1636	11.0701	9.98369	9.07584	8.99447	12.2015	10.6004	10.8671	9.38958	8.41434
RAB7A	211960_s_at	6.46963	8.59142	6.93382	8.42086	6.83927	7.43904	7.53836	7.64748	8.855	9.23669	6.55025	7.32187	7.48736	7.26424
RAB7A	211961_s_at	7.18196	9.3514	8.38872	9.83432	7.0663	8.70407	7.54458	8.53762	10.1938	9.07142	7.45386	7.94842	9.50312	8.85464
ZFP36L1	211962_s_at	9.10987	10.2183	10.7318	10.7108	9.78988	10.363	9.06665	9.26943	10.8781	10.9706	9.21333	11.3407	11.2012	10.002
ARPC5	211963_s_at	6.15668	7.9358	7.02115	8.41988	7.26143	6.43757	6.74526	7.73893	9.79549	7.81745	6.31409	6.76153	7.66543	7.05608
TMEM123	211967_at	7.22359	8.87508	7.32989	9.44749	7.6183	6.99221	7.48943	6.77836	11.3439	9.64798	5.48114	8.60134	9.44485	8.88656
HSP90AA1	211969_at	9.9588	10.7924	9.7229	10.0784	10.5868	9.48119	9.72611	9.98847	12.6969	11.0941	8.29464	9.62565	10.4392	9.78404
RPLP0	211972_x_at	13.2679	14.2146	12.573	14.1246	13.4133	14.3352	12.4748	11.3771	14.1444	12.3516	13.4746	13.464	12.9376	11.4584
PPIA	211978_x_at	10.4402	11.8334	10.4278	11.3232	10.76	11.2106	10.16	10.3569	12.7506	10.945	9.26845	10.6093	10.4352	9.85363
COL4A1	211980_at	8.36601	10.2556	9.62624	10.4063	10.6836	9.83435	8.14405	10.9439	12.6207	11.3035	8.07076	10.9895	10.2076	10.157
ACTG1	211983_x_at	12.067	13.8316	13.2238	14.3302	14.0686	13.187	12.3485	12.1985	14.8359	14.2137	12.1477	13.8035	14.1428	12.2896
CALM1	211984_at	6.32554	9.72005	6.93734	9.07208	7.72329	8.00288	7.86458	8.47628	9.36157	8.51665	6.11202	6.9005	9.30542	7.95662
TOP2B	211987_at	9.92137	10.5352	10.0674	10.7547	10.143	10.5691	10.2412	10.3364	11.8379	11.7966	8.7105	10.818	12.321	10.7902
SMARCE1	211988_at	8.6047	10.3672	9.05448	10.2531	9.24688	8.72506	8.40727	9.08804	10.5395	10.0808	8.04491	8.63776	10.5822	9.57514
HLA-DPA1	211990_at	11.0852	13.1339	12.4262	13.3266	11.4334	14.2318	10.441	11.6819	11.8079	13.0316	11.9185	12.3698	10.978	9.52976
ACTG1	211995_x_at	9.00581	11.2367	9.99904	11.6227	10.0677	9.30139	9.54076	10.1745	12.2714	10.7291	8.91693	10.2067	11.8731	10.9075
LOC100132247 /// LOC348162 /// LOC613037 /// LOC728888 /// NPIPL3	211996_s_at	10.5369	11.9497	12.0479	11.8713	11.6258	10.948	9.56409	9.46904	9.84128	9.88471	12.7254	11.6757	10.1881	9.58141
H3F3B	211997_x_at	8.3859	10.5749	9.14072	10.2506	9.39705	9.38029	8.69731	8.55922	11.3286	9.37915	8.90806	9.50347	8.62444	8.9807
H3F3B	211998_at	6.27487	9.23425	7.22297	8.86178	7.44339	7.11745	6.3857	6.671	9.38263	6.67748	6.67029	7.16626	8.34142	7.37689
H3F3B	211999_at	8.26414	10.8545	9.65124	10.8573	10.2621	10.2185	9.09207	10.1456	12.3618	10.6927	9.22446	10.5579	11.6789	10.2695
UBXN4	212006_at	7.3531	9.81918	8.50806	10.0007	8.23362	7.45906	8.36011	8.17236	10.8034	9.19489	7.71926	8.14439	9.08227	8.51712
UBXN4	212008_at	6.28726	8.75074	6.86993	9.14102	6.64696	6.53786	6.32097	6.77393	8.15988	6.82405	6.16758	6.60156	6.93712	6.6575
PXDN	212012_at	8.8587	8.96809	11.0373	11.4272	10.5549	9.57648	9.00159	9.38245	12.0385	9.67168	8.80386	10.5032	8.78233	9.3999
PXDN	212013_at	8.46917	8.7381	9.81869	10.5256	9.03532	8.80349	8.16728	8.3456	9.6674	8.55758	7.62306	8.94734	7.58676	8.14776
RSL1D1	212018_s_at	6.50087	8.27053	5.57296	7.49443	5.48631	6.29057	5.62502	5.89176	7.62962	5.89176	5.98672	5.42892	5.94126	5.39252
RBM25	212033_at	6.50307	8.07471	7.55852	8.52548	7.71532	7.51245	7.32951	7.65762	10.2025	10.1827	6.44625	7.5105	8.64329	7.55524
RPL3	212039_x_at	11.816	12.2895	11.3353	12.8016	12.8437	14.0336	11.6726	11.0044	12.2784	10.9887	12.1769	11.7637	12.6718	11.5974
TGOLN2	212040_at	6.78268	8.55171	7.71315	8.66802	6.73383	6.89558	6.45534	6.6342	9.24581	6.56233	6.0209	6.82832	6.64529	6.7633
RPL7	212042_x_at	12.0921	13.6636	11.1699	13.2489	13.0848	13.8723	11.3084	11.2573	14.0521	12.5961	12.689	13.3721	12.9873	11.447
TGOLN2	212043_at	9.09236	10.325	10.5463	11.7036	10.0636	8.74235	9.85821	10.2402	11.3959	11.3777	8.27528	10.205	10.6269	10.1681
YARS	212048_s_at	8.24541	10.2439	8.55272	9.43662	8.70161	9.37743	7.4583	7.43153	8.25029	8.34981	8.30889	7.08851	9.06624	8.95607
WIPF2	212051_at	5.59773	7.45247	6.66286	8.89453	6.44805	6.25948	7.10154	7.0458	9.2344	6.91241	5.73501	6.00837	7.56122	6.66216
SR140	212058_at	7.66397	8.8236	8.70803	10.1308	8.20671	7.4926	8.95074	8.99103	10.2817	9.25762	8.06704	8.71835	10.0031	9.52228
SR140	212060_at	7.4386	8.57764	8.01956	9.60026	7.44104	6.906	7.88779	7.48876	9.7313	8.42645	6.91487	7.44627	8.91885	8.4735
SR140	212061_at	7.00007	9.11166	8.24025	9.42854	8.21069	6.9533	8.23085	7.60335	10.9193	8.93465	6.69212	6.7543	8.66868	8.05643
CD44	212063_at	5.50004	8.87651	6.90394	9.43104	7.97415	6.10662	6.06722	6.93182	7.05164	6.96572	5.12249	6.05358	7.64673	6.16527
USP34	212066_s_at	8.49839	9.72874	9.57977	10.9626	9.789	8.53983	9.20531	9.52972	11.0659	9.5447	7.15042	9.11368	10.4463	9.71075
C1R	212067_s_at	6.58347	8.32326	8.87251	10.0674	8.27877	7.69043	8.39821	7.29831	8.38865	7.56114	7.18649	8.01382	7.14184	6.75474
CALD1	212077_at	8.77608	11.0992	10.403	11.0681	12.1531	10.5325	9.8156	10.3069	11.4858	11.7471	9.12999	11.8813	10.2923	9.57117
MTUS1	212096_s_at	5.85317	9.1718	6.20136	8.21391	6.35757	5.92211	5.55803	6.13022	7.87921	5.98611	5.6749	6.38744	8.09323	7.75133
CAV1	212097_at	7.72901	8.81999	7.58305	9.18797	9.0522	7.19758	6.33809	8.16123	8.7136	8.46661	5.55871	7.50045	8.99359	9.20331
SLC39A14	212110_at	8.33681	9.64582	7.58974	9.19563	8.21485	8.10206	7.76566	8.44397	9.34424	8.36745	8.31197	8.34274	11.8303	10.7607
RHOQ	212120_at	7.42	10.0474	8.69242	9.90802	9.35896	9.78376	7.48021	8.28384	9.69907	8.40568	8.20547	8.422	9.28811	8.98187
RHOQ	212122_at	6.16317	9.1165	6.63004	8.35784	6.59221	6.77585	5.19633	6.73842	7.63582	7.54601	6.24261	6.55553	7.27834	7.64535
ZMIZ1	212124_at	9.80457	9.5939	9.95048	10.8895	11.7205	12.714	10.2113	10.6581	11.8303	10.3244	9.24127	10.8046	12.9602	11.3628
ATP2B4	212136_at	6.69966	9.00341	7.38204	9.06794	6.92588	6.72382	8.5691	8.10822	9.93646	8.15807	6.79243	7.63475	7.98084	7.36873
EFR3A	212149_at	10.8967	11.1089	9.94149	11.2827	11.0611	11.4551	9.96086	9.95542	12.9318	12.1934	8.89304	10.9462	11.2698	10.9134
SDC2	212158_at	6.19586	8.53173	7.46184	9.0143	7.64271	6.99241	6.42336	8.40302	8.39762	9.30431	6.53878	6.63122	9.13963	8.28142
KIDINS220	212163_at	7.31105	8.68676	8.30574	10.0535	8.80174	7.32695	7.8261	8.34943	10.2454	8.30234	7.32592	8.52843	9.72702	9.12668
AK2	212174_at	6.45166	10.5738	6.58111	7.84641	6.91652	6.53942	5.8142	6.59311	6.6927	6.44771	6.77916	6.43479	7.55043	7.53336
AK2	212175_s_at	8.74082	10.2861	8.88302	10.1136	8.5208	9.14182	7.67755	8.09794	9.82404	8.88799	7.84741	8.22616	10.2181	9.34605
SFRS18	212179_at	8.39096	10.9477	9.7251	11.2197	9.15886	8.55156	7.89312	7.88205	11.4574	9.20901	7.68524	9.13864	9.88245	8.62729
MT2A	212185_x_at	10.0028	13.1628	10.8616	11.4086	10.182	11.1023	10.8162	10.579	11.1838	10.9887	9.17327	11.433	11.652	10.6675
SERPINE2	212190_at	6.91427	7.19066	7.72604	8.62579	7.85129	6.47077	7.60328	7.10354	7.59284	9.4406	7.9538	7.39577	8.97916	7.33719
RPL13	212191_x_at	10.3279	10.2807	9.21346	10.9251	9.97062	10.666	9.39348	8.30286	8.87403	8.71176	9.34369	8.73415	8.48374	8.67468
KCTD12	212192_at	6.88776	9.6941	8.89684	10.7623	8.87651	9.45637	8.47799	9.06994	11.462	10.5661	6.3282	9.08801	8.68825	6.78661
IL6ST	212195_at	8.89679	10.9963	9.64082	11.499	10.1443	8.96758	8.91289	9.06184	11.2691	9.308	8.39623	10.3841	10.2936	9.39566
ANKLE2	212200_at	6.8728	8.96496	8.1077	9.76448	7.73354	6.93149	6.8762	7.42424	9.24529	8.07765	6.94042	7.27321	7.79108	7.51692
H2AFV	212205_at	7.30943	11.2926	8.42826	9.57997	7.91678	7.6717	8.51833	9.30289	10.9831	10.2235	6.22335	8.62586	10.258	9.23103
PREPL	212215_at	8.81827	9.75931	9.22332	10.5678	9.06645	8.02331	8.6182	9.15526	11.0354	9.38133	8.10329	9.57343	11.0842	10.1224
PSME4	212222_at	7.66845	9.19378	8.64519	9.97503	8.53074	7.35881	7.83311	8.13642	8.36823	8.999	7.00291	7.41937	8.67254	8.14514
FBXO21	212229_s_at	7.68826	10.5001	7.44782	8.92013	6.44355	6.21981	8.07765	7.6296	7.17421	7.89248	6.18661	6.74865	7.39115	6.76276
PPAP2B	212230_at	6.86974	7.21848	7.21085	8.6622	8.29413	6.15357	6.37474	6.83574	9.20657	8.95605	6.49442	6.59546	8.81545	7.47789
FBXO21	212231_at	8.82332	11.0911	8.79716	9.98441	8.43457	7.51199	9.28455	8.81162	9.57259	8.91095	8.16299	7.90599	8.83446	8.50361
PIK3R1	212239_at	7.12849	8.17135	7.32256	8.01571	6.59458	6.39523	6.39726	6.3475	7.67969	7.33025	5.25674	7.48945	8.3551	7.60707
GCOM1 /// GRINL1A	212244_at	6.71563	9.26191	7.88929	9.28237	7.266	7.25226	7.46547	7.44324	8.81283	7.64663	6.72709	7.78429	8.14098	8.28003
NUP205	212247_at	7.24205	8.67019	6.76113	7.66772	6.77796	6.85518	7.97592	8.99034	9.14423	7.04872	6.95206	7.37011	7.16124	6.64989
MTDH	212248_at	8.20751	9.42812	8.17651	9.46472	8.21713	9.01778	7.94488	8.36317	10.7308	9.35046	7.12405	8.52341	9.40877	8.79455
MTDH	212250_at	8.48371	9.6156	8.3171	9.93871	8.37679	8.78209	8.44344	9.02675	10.5663	8.71973	6.7908	8.34826	9.52762	9.18796
DST	212254_s_at	5.91409	7.15169	7.367	9.04185	7.77252	6.62452	6.14449	7.10392	8.59415	7.62581	6.44018	6.89799	7.76688	6.89296
QKI	212262_at	6.04553	8.74524	6.15825	7.11061	6.32301	5.47398	6.01129	6.57267	6.10603	7.15844	5.72034	6.46202	6.17244	6.17941
QKI	212263_at	6.15931	9.35183	7.55286	9.01761	7.65866	7.01761	7.18451	8.2629	8.0178	8.42612	7.44242	8.20539	8.64152	8.26918
SRSF5	212266_s_at	7.8856	10.4953	9.07279	9.96742	9.26167	9.15154	8.94674	8.52795	12.6617	9.18289	8.62635	9.33818	10.1924	8.95556
SERPINB1	212268_at	7.44227	9.39412	7.25544	7.92519	7.54662	8.05347	7.41995	8.31644	10.9024	8.54857	7.36944	7.40585	7.73086	7.7065
RPL17	212270_x_at	12.5809	12.8872	11.8845	13.4366	12.9039	12.614	11.8834	11.2401	13.6019	12.1595	10.7204	12.125	12.5379	11.3651
GNAS	212273_x_at	8.60355	11.738	10.7052	12.5877	11.4579	10.3172	9.66415	10.7663	13.5072	11.5355	11.2858	11.4886	12.2649	11.0371
TMEM97	212281_s_at	9.02951	9.74473	8.06167	9.59473	6.9988	8.73503	10.4227	10.4806	9.08245	8.59137	8.3013	7.17499	8.81798	8.50056
TMEM97	212282_at	8.3418	8.89386	7.46164	8.83814	6.71328	8.14734	9.38612	9.97288	8.45731	8.36218	7.83167	7.26961	8.42426	7.97811
FNBP1	212288_at	8.60096	11.4003	9.47387	10.4324	9.48463	7.99766	9.01522	9.50675	10.977	10.0648	6.68077	8.52394	11.6794	10.6095
SLC7A1	212295_s_at	9.38056	10.0535	9.52215	10.4615	11.3924	11.5366	10.3195	10.3816	10.6712	10.7033	9.15931	9.58313	12.4107	11.6021
PSMD14	212296_at	10.6749	11.3503	10.8838	11.9595	10.405	11.5097	9.957	10.2083	12.7719	11.8465	9.95651	10.2067	11.341	10.7421
SEL1L3	212314_at	7.13777	9.46482	8.36939	10.5916	7.98097	7.49421	7.88438	8.18166	10.0509	7.41861	6.55315	7.3543	9.31077	9.07552
LIMCH1	212327_at	7.6409	9.31696	7.60294	8.99479	8.63791	7.54441	7.07803	6.62905	8.63018	7.39242	6.98992	7.34159	9.0115	8.72222
LIMCH1	212328_at	7.84169	9.22366	7.8848	8.88945	8.37425	7.11347	6.97435	6.74583	8.51596	7.18739	6.9733	8.38934	8.90311	8.8359
RBL2	212331_at	7.63968	8.50476	7.8692	8.65477	7.6391	6.94179	7.18944	7.70461	9.67252	8.27127	5.42427	7.85467	8.29771	7.33061
GNS	212334_at	10.2488	10.9671	11.0526	12.074	11.8996	12.6954	10.4046	10.8633	11.1173	11.1588	8.96155	10.2124	11.7205	10.8793
GNS	212335_at	6.11795	8.36306	6.98156	8.99191	6.8692	8.09223	6.22274	6.75337	8.27377	7.51539	6.28101	6.25937	7.35772	6.95686
TMED10	212352_s_at	8.29193	10.1971	8.75017	10.2227	9.38489	8.82596	8.6518	8.67588	11.2586	9.70349	7.37558	9.16641	9.90933	9.20368
SULF1	212353_at	6.12721	9.55553	9.29844	10.5323	8.60952	8.30337	6.05009	8.7281	11.1578	9.78802	5.91216	9.50777	6.31145	8.10844
SULF1	212354_at	6.88007	10.069	9.62444	10.5481	9.65499	8.42696	6.97767	9.01291	10.7484	10.3375	7.00307	9.75588	6.6707	7.72667
ATP2A2	212361_s_at	7.32921	9.96924	8.07255	9.84564	7.89462	7.52917	7.81587	8.01761	10.4985	8.08966	7.36802	7.57668	8.41116	7.92126
ACTG1	212363_x_at	8.78761	10.9911	9.85753	11.4438	10.1715	9.36337	9.45835	9.87384	12.0535	10.8173	9.02691	10.36	11.1936	9.87371
PPPDE1	212371_at	7.76299	9.28955	8.99503	10.6924	9.35068	8.84513	8.95852	8.9542	10.6804	9.27882	7.32318	7.53688	9.62537	8.97554
MYH10	212372_at	9.16551	11.4233	10.6932	11.8106	12.1186	9.16005	9.53659	10.6514	12.9568	11.5966	9.56106	10.5792	11.3615	10.6325
NOTCH2	212377_s_at	7.90998	9.60454	8.24543	9.58678	8.03627	8.40004	7.55686	8.18937	10.2269	9.22453	7.42718	9.77435	8.86606	7.95382
TCF4	212386_at	8.40192	8.99808	10.4472	10.7669	9.63074	8.79681	9.45643	10.216	9.35854	10.4434	7.53356	9.70015	9.99221	8.87479
RPS3A	212391_x_at	13.1273	13.6951	11.2989	13.8855	13.388	13.5386	11.3252	11.9227	14.7234	13.1633	10.7951	13.5312	13.8665	11.8738
RDX	212397_at	8.77059	9.95013	7.46923	9.3915	7.89767	7.99234	7.20512	7.92727	11.5227	8.55588	6.97703	8.45476	9.936	8.75875
PCMTD2	212406_s_at	6.88012	8.50923	8.19775	9.74157	8.08663	7.06071	8.57948	8.22638	9.48526	8.40631	7.41036	8.88361	9.37762	8.26791
TOR1AIP1	212408_at	7.82677	9.7703	8.13358	10.155	7.89745	8.56129	8.777	8.74086	10.2304	9.27026	6.15524	8.36842	9.05216	8.45049
EFHA1	212410_at	7.74	9.49956	8.79006	10.4065	8.58615	8.36534	8.31072	8.48332	10.0572	8.07934	7.06471	8.71949	10.4717	9.70798
YWHAQ	212426_s_at	10.534	12.3914	11.7132	12.8471	11.9919	12.0239	10.8815	11.2945	13.2171	13.0129	10.0708	11.8599	12.6953	11.5594
KIAA0368	212428_at	7.18148	8.77835	6.03683	8.73335	6.71913	6.45561	6.671	6.89073	8.92922	6.44176	6.5756	6.63419	7.72214	6.93848
TRIM33	212435_at	8.63257	9.57813	8.71405	9.84739	8.83024	7.79533	9.66779	9.79578	9.80837	10.1408	7.75136	8.53488	10.5396	10.2398
LASS6	212446_s_at	6.99008	9.06447	6.81753	8.09017	6.46147	6.92846	7.25259	7.07803	8.49689	8.06074	6.3068	6.99555	7.93616	7.74023
KBTBD2	212447_at	8.33527	9.48013	8.74806	9.58247	9.31872	8.7763	8.84526	8.9453	11.0476	9.17218	7.8174	7.97507	8.65912	7.66745
LYPLA1	212449_s_at	9.34252	9.54191	8.13447	9.47774	8.67497	10.7189	8.21774	9.29123	10.6976	10.2004	7.90866	8.93447	9.86703	9.42218
SECISBP2L	212450_at	6.73254	9.62344	7.32269	8.31083	7.27606	7.29317	7.25482	7.45264	7.72854	7.47335	5.98091	7.04516	7.85098	7.35731
KIAA1279	212453_at	6.9471	8.3326	6.83927	8.20069	7.20043	6.83186	7.64476	7.90451	8.87194	7.55784	6.3422	6.95738	9.07101	8.20093
HNRPDL	212454_x_at	8.6992	8.36	8.83136	9.77383	9.79581	8.67964	8.11027	8.41872	11.2232	9.77297	7.40481	9.54671	10.1785	9.36404
SUCLG2	212459_x_at	6.45038	7.63357	6.23071	6.81498	5.5223	6.59443	6.94587	7.0036	8.20395	7.58433	5.111	5.94379	8.44608	7.91623
C14orf147	212460_at	5.32764	6.09975	4.90243	6.12899	5.91946	7.35851	4.5473	5.76152	7.61857	6.52547	5.66303	5.88885	6.47679	6.12037
AZIN1	212461_at	7.64094	10.407	7.73255	9.9687	9.50874	9.05487	8.7277	8.85347	11.4647	8.93063	5.6653	7.69738	9.72749	8.93703
MYST4	212462_at	9.01679	10.0227	8.56007	9.96995	7.8601	8.74513	8.39739	8.74475	10.5259	10.0832	8.22757	9.00522	12.782	11.3132
FN1	212464_s_at	8.79816	11.0658	11.7695	12.7532	12.0194	10.9322	8.84593	11.6103	12.6339	12.9012	8.38873	13.271	10.1025	10.7466
DNAJC13	212467_at	8.06949	9.49457	8.12608	9.90351	8.45798	8.28651	7.64095	8.53615	10.8474	8.89459	7.45361	8.41492	8.72287	8.37918
SPAG9	212470_at	5.8719	7.87725	6.31522	8.26853	6.32487	6.59699	5.93978	6.25294	7.51775	6.80091	5.42253	6.64019	6.73411	5.93582
MICAL2	212473_s_at	10.8673	10.7685	9.50149	10.1159	9.63648	9.1516	9.74609	9.97069	11.4717	10.9581	8.27501	11.1773	9.09083	8.76778
GPATCH8	212485_at	6.4504	8.39433	6.93356	8.84019	6.26179	6.73956	6.74992	6.93258	7.94557	7.14163	5.80489	6.59387	7.25406	6.6904
COL5A1	212488_at	6.95399	9.66976	9.90341	10.2119	9.60869	9.21589	7.9715	9.77972	8.49911	10.3956	8.0496	9.81988	8.20856	8.83079
SETD2	212493_s_at	9.52198	10.4594	9.23197	10.1511	10.1146	9.7395	10.0008	9.58705	10.8539	11.5375	8.04023	9.52097	11.2772	10.263
---	212498_at	8.65281	10.9075	10.0665	11.5335	10.0086	10.3094	9.13884	9.06885	11.9248	11.1446	6.92277	9.36286	11.2936	10.1394
FCF1 /// LOC100507758 /// MAPK1IP1L	212499_s_at	8.15839	9.92154	8.29692	9.41954	8.01413	8.49155	8.92472	7.99535	10.2599	9.46254	6.73243	8.6637	8.63302	7.94454
ADO	212500_at	7.06672	8.58053	7.42909	8.68503	6.54993	7.19649	7.44094	7.18978	9.06217	8.05055	5.61305	6.63768	8.11981	7.41868
CEBPB	212501_at	8.0973	9.15707	9.18787	10.2182	9.77706	9.77824	10.3511	9.83721	11.6029	10.8688	8.70905	10.9911	10.2351	9.41985
DIP2C	212503_s_at	6.86746	7.53012	8.47015	9.36224	7.64318	6.91355	6.69259	6.78086	8.49331	8.01444	6.45279	7.709	7.71711	7.57341
MXRA7	212509_s_at	7.65244	10.003	9.48727	11.2772	10.196	9.76313	8.39453	9.2834	11.8234	10.157	10.2553	9.50933	10.4763	9.75894
GPD1L	212510_at	8.21434	10.1087	7.68756	9.1847	8.01786	8.22078	7.56505	7.45378	10.1991	8.27648	7.7021	8.01189	10.2703	9.0022
PICALM	212511_at	7.99472	9.38431	7.31333	9.12845	7.63248	7.73658	7.69528	7.83869	10.0617	9.39199	5.54501	7.38939	8.63493	8.04304
USP33	212513_s_at	7.55594	10.0203	8.1893	9.66651	8.26378	7.69951	7.83295	8.44014	10.9406	9.37981	6.0607	8.71629	10.5084	9.69432
UBE2E1	212519_at	9.12941	10.3654	8.83495	10.2999	9.83054	9.81395	9.10437	10.037	11.8172	10.5434	8.04985	9.56301	11.7806	10.7483
NEK7	212530_at	8.81394	10.2743	8.87054	10.3003	9.3514	8.62261	8.33262	8.61712	11.058	9.60629	6.42683	9.17716	9.38585	9.0387
LCN2	212531_at	8.2444	10.9278	8.26732	8.4792	8.14425	9.50134	7.96734	7.4732	7.46211	8.63556	8.02829	7.47471	8.58699	8.16139
MEF2A	212535_at	5.43089	7.54188	6.39761	8.287	6.39304	6.58688	5.999	6.26949	8.08511	7.5953	5.82736	6.11925	7.07569	6.26438
RPL17	212537_x_at	12.553	12.932	11.909	13.5284	12.8514	12.5237	11.8858	11.2357	13.6585	11.9921	10.51	12.3674	12.6073	11.3519
PHIP	212542_s_at	7.36338	9.71779	7.63987	9.78833	8.25825	8.09624	7.15724	7.50915	10.324	8.03121	7.42365	8.69935	8.94474	8.23731
AIM1	212543_at	7.20253	8.52094	8.53396	9.70059	7.13753	7.43564	7.93067	7.93177	9.26691	7.9554	7.62621	8.29848	10.4553	9.41196
CAP2	212554_at	6.38661	7.4658	6.91325	8.61293	7.35794	5.72855	6.82107	6.57314	8.83065	7.72005	5.26975	6.36701	7.51484	6.81049
SPRY1	212558_at	6.04583	8.54607	7.78633	9.5375	8.53515	8.0265	7.71152	9.13447	10.5202	9.81613	6.01807	8.27047	8.86219	7.51306
MAP4	212566_at	11.2972	12.3562	11.4663	12.0412	12.485	12.1401	10.6604	9.52657	11.6516	10.8997	11.0384	11.5593	11.4217	10.05
STK38L	212572_at	5.93047	9.30733	7.10764	9.71166	6.77352	7.134	7.91615	8.67813	9.47548	7.62484	5.71897	6.89037	7.86702	7.16773
ENDOD1	212573_at	7.28604	8.51757	7.01118	8.69102	7.93383	7.5011	7.51083	7.19171	10.1027	7.50319	7.37536	7.47924	7.28774	7.166
OSBPL8	212585_at	8.34414	9.23729	7.95696	9.5252	8.18895	8.34421	7.99843	7.88689	10.0589	9.62228	6.91805	8.75304	9.40679	8.82086
PTPRC	212588_at	5.29286	6.99628	7.78727	9.5329	5.30881	5.67115	5.46856	7.02014	7.5219	7.69053	4.9811	7.24275	6.79343	5.09189
RRAS2	212589_at	8.06477	9.73546	7.22864	9.24149	8.11573	9.1533	7.03315	6.90643	9.96725	7.90899	6.82331	7.14328	9.51097	8.46064
IGJ	212592_at	4.85554	6.61855	6.5534	8.7286	6.522	5.53768	4.90611	6.06017	4.48145	6.68553	4.91872	5.38935	5.16609	4.97284
PTPN11	212610_at	9.61674	10.0767	9.20101	10.4439	9.41629	9.44685	9.06309	9.74576	11.9233	10.4995	7.1285	8.82599	11.0838	10.5403
DTX4	212611_at	6.83877	9.63842	7.86112	9.02975	8.04581	8.51513	7.77708	7.33144	8.82518	6.69491	7.56001	8.08327	8.08372	7.79267
ARID5B	212614_at	7.40726	9.52505	8.23663	9.93698	9.0537	8.0482	8.24091	9.07457	11.826	8.82672	7.30779	8.14587	9.75226	8.84683
CHD9	212615_at	7.5992	8.68927	7.70016	9.28009	6.69555	7.59277	8.01972	8.09734	9.68052	8.35919	6.29079	7.64908	8.10107	7.30922
TMEM194A	212621_at	7.68806	9.22323	8.03964	9.3828	7.62214	6.45029	7.47623	7.86627	8.98409	8.29988	6.87269	7.92497	8.70057	8.12744
TMEM41B	212622_at	8.23199	10.3323	8.46078	9.58294	8.32777	8.42588	8.0826	8.11965	10.4932	9.32922	7.33633	7.82568	8.99098	8.34988
TMEM41B	212623_at	7.33127	8.79656	6.72835	8.42654	7.14216	7.38059	7.56948	8.39626	9.93055	8.27489	5.88545	6.73533	8.60319	7.88265
CHN1	212624_s_at	7.19744	9.00638	7.68275	8.71292	7.6847	7.66953	7.22179	9.23103	9.67685	9.20085	7.69205	8.02066	8.69586	8.22448
PKN2	212628_at	6.20052	9.01098	6.27776	8.36019	6.40661	7.09195	5.47097	6.42596	8.00171	7.50343	5.79499	6.6646	7.94754	7.17607
KIAA0776	212633_at	6.66164	8.91074	6.51749	8.77751	6.63941	7.19013	6.39112	7.02087	9.10893	8.32905	5.87584	7.20603	8.6438	7.79076
TNPO1	212635_at	7.45786	9.14845	8.13259	9.64379	8.02458	7.69943	7.73364	8.31627	9.26531	8.24501	6.50036	7.49549	8.95644	8.54021
QKI	212636_at	6.9078	9.74254	8.34455	9.93326	8.08437	7.96268	7.59946	8.59443	9.156	8.55905	5.99051	8.65211	8.32175	7.64749
WWP1	212638_s_at	5.84009	8.45419	6.5027	8.00601	6.36621	6.93446	6.68917	6.80179	7.83279	6.3399	5.78743	5.88049	7.19403	6.89706
PTPLB	212640_at	7.86846	9.45701	8.83416	10.0152	8.94789	8.70467	8.99795	9.49431	10.7091	9.99315	8.6826	8.93162	10.8247	9.54595
MAPK1IP1L	212644_s_at	6.8187	8.84168	6.6911	8.69191	7.10609	6.71341	7.05311	7.44324	9.14431	7.85071	6.75558	7.02452	8.41521	7.71632
SNX4	212652_s_at	7.11138	7.93372	7.53751	8.86072	6.72059	6.37287	6.96851	7.96089	8.81246	8.39616	5.78904	7.26084	9.06846	8.32861
PPIA	212661_x_at	10.3811	11.9583	10.2853	11.3709	10.5679	11.1741	10.2709	10.2587	12.6695	11.0134	9.37412	10.6252	10.4646	9.78526
SPARC	212667_at	7.22053	10.9659	10.655	11.4857	9.99393	9.66288	7.30134	10.0883	10.6597	11.2495	8.76938	11.064	9.3537	9.05424
ATM	212672_at	6.51723	7.70218	7.24147	9.01901	6.78944	6.51567	6.24843	6.3941	8.94085	7.00705	6.52126	6.87352	7.14363	6.76166
CEP68	212675_s_at	6.1008	8.41192	7.29862	9.27661	7.21081	7.18434	6.9873	6.42687	9.11508	8.15171	6.79063	6.90898	7.52205	7.15069
LIMS1	212687_at	10.2969	11.1059	10.1127	11.1434	10.3981	11.6012	9.84422	9.69804	11.5559	10.924	7.62158	9.28699	11.1216	9.8242
KDM3A	212689_s_at	8.06226	9.05972	7.7355	9.82559	7.26016	7.96812	7.84101	8.16083	9.89253	8.05122	7.38119	6.75765	8.32101	7.68481
DDHD2	212690_at	8.07105	9.45506	8.39215	9.37304	9.5024	8.39233	7.69016	7.73922	9.25516	8.23911	6.63663	8.0015	10.0312	8.7138
LRBA	212692_s_at	8.21456	8.72483	7.69405	9.08945	8.58833	8.46528	7.90124	8.71952	10.0384	8.53624	7.01267	7.57426	9.88871	9.30063
PCCB	212694_s_at	7.91186	8.72919	8.2842	9.37455	7.65765	8.37724	8.11318	7.46041	10.2841	7.96065	8.0176	7.82104	7.4892	7.17579
2013-09-10	212698_s_at	7.22834	10.0686	8.10937	10.0347	7.89044	8.43205	8.10897	8.26027	9.81657	8.22187	6.41726	7.86546	8.93063	8.32349
MSL1	212708_at	8.28896	9.73312	8.69802	9.86947	8.57066	7.57975	8.29172	8.39246	10.539	9.35007	7.56177	8.47815	9.10461	7.95454
NUP160	212709_at	7.72849	9.12765	7.28781	8.78986	7.40139	7.4129	7.07309	7.83804	9.23684	8.17729	6.48774	7.18426	8.74604	8.48461
LARP4	212714_at	6.18844	7.79101	7.51272	8.62591	7.40868	7.20596	7.01976	7.42915	8.84706	8.44991	6.18994	6.91528	8.24297	7.42
PAPOLA	212718_at	9.96062	11.2679	9.96108	11.3424	10.5197	10.4651	10.1236	10.0957	10.6438	10.9131	8.52323	10.5171	13.0293	11.3834
SREK1	212721_at	6.03586	8.22503	6.65739	7.8992	6.11528	6.27247	6.49005	6.52373	7.79534	7.11601	5.16894	6.78002	7.44432	7.02949
JMJD6	212723_at	7.90988	9.57803	8.93767	9.81786	9.80629	9.54241	7.97085	7.75085	8.21737	10.1941	8.99221	8.90842	8.48332	7.72603
TUG1	212725_s_at	6.16462	8.86339	6.78047	8.82148	7.00704	8.12885	7.50808	8.80509	10.0667	8.0083	7.39704	7.14618	8.94856	8.15935
RPL13	212734_x_at	10.9063	11.1145	10.2821	11.4325	10.8564	11.4135	9.78122	8.57186	9.72008	10.6057	10.3984	10.0786	9.4535	8.96124
RCHY1	212749_s_at	6.82331	7.99202	6.54095	8.85773	6.99842	6.4614	6.58053	7.02905	9.45375	6.73027	6.58212	6.73592	7.80509	7.33461
UBE2N	212751_at	6.66309	8.63812	6.85379	8.89743	7.09325	6.75057	7.09691	7.30958	8.80995	7.72481	5.58904	6.10592	8.69122	7.80644
ZEB1	212764_at	6.37574	8.45056	8.74172	9.83105	8.74292	7.52935	6.93307	7.63254	7.49116	9.04817	7.61432	7.86888	7.38129	6.9352
FAM171A1	212771_at	9.60602	9.11672	9.4736	10.7786	8.0788	7.95862	8.91758	8.85827	10.6357	8.91075	7.48808	7.91908	9.60244	9.42009
TOMM20	212773_s_at	9.93475	9.7511	7.26358	9.35234	8.63686	9.75726	8.98213	8.29044	9.4153	8.51657	8.18792	8.28293	7.64426	7.45751
KIAA1109	212779_at	6.64182	8.0374	7.61218	9.05052	7.26634	6.60476	7.42034	7.78222	9.38412	8.4438	6.47743	8.10575	8.40657	7.49904
FTL	212788_x_at	12.7862	13.4287	12.8655	14.2041	13.2027	13.7868	11.7832	11.867	12.7528	13.6947	12.9252	13.4089	12.4659	11.4436
RPL13A	212790_x_at	12.9497	13.4497	12.5167	14.2331	13.1785	14.051	12.1938	10.9674	13.5594	12.3916	13.7254	13.4808	12.8598	11.4216
STX6	212799_at	5.51076	7.74986	6.38207	7.95141	6.42075	5.85682	6.87946	7.04788	8.3443	7.96374	5.74249	5.99513	7.57267	6.95109
GAPVD1	212802_s_at	7.29063	9.11682	7.33993	8.85376	7.39221	7.34629	7.17743	7.60804	9.4683	7.80971	6.53855	7.25177	8.11215	7.55972
PRUNE2	212805_at	8.52389	10.4849	9.02461	10.6304	9.52747	9.08705	8.21815	8.14395	9.2183	7.01718	8.76401	9.06919	9.61816	8.08479
SERINC5	212812_at	8.36235	8.9395	7.84194	9.65971	8.27272	8.23138	7.99966	7.43051	7.90823	9.54259	6.46046	7.93898	9.73171	8.42541
DMXL2	212820_at	7.29289	8.88915	7.17157	8.88952	6.57895	6.0185	6.96239	7.32086	8.72295	7.16137	5.75788	7.49222	7.00021	6.56282
FUBP3	212824_at	5.99907	8.08222	5.9856	7.31128	5.61145	6.10194	6.33499	7.13704	7.43174	8.58524	6.08602	6.46784	7.81727	7.50141
SLC25A6	212826_s_at	11.1824	11.5957	9.94238	11.5216	11.9916	12.7247	10.2402	8.93955	10.4946	9.74734	11.9306	11.6771	10.8785	9.64272
SYNJ2	212828_at	5.77331	8.55745	5.83259	7.4719	5.76537	6.2491	5.81848	5.81327	7.26981	5.91749	5.51775	5.91524	5.64343	6.02191
SLC25A46	212833_at	6.96087	9.14119	6.61502	9.08876	6.09351	7.93308	6.84973	7.34434	7.27771	6.65652	5.24528	6.19927	7.9085	7.30865
SAMD4A	212845_at	6.72007	8.15578	7.07254	8.61348	8.23108	6.17171	6.76708	6.88795	8.47678	7.76102	6.06894	7.22834	7.47708	7.14356
FUBP1	212847_at	5.97681	8.38568	6.20874	8.24284	6.44273	4.86271	5.56433	6.67465	8.89802	7.58539	5.40929	6.59103	8.7449	7.71903
C9orf3	212848_s_at	8.63567	11.0628	9.58399	10.5746	10.8387	9.75535	8.98317	9.27128	11.0345	9.77605	9.19235	9.71937	9.11564	8.68797
DCUN1D4	212855_at	5.74671	8.20364	6.17371	7.27692	5.88704	5.93387	6.24049	6.34786	7.81967	7.2045	5.19539	6.14677	6.99928	6.62131
SUB1	212857_x_at	12.5379	12.4304	12.4367	12.926	12.3486	12.5692	11.8751	12.0831	13.0112	13.7627	9.51126	12.8727	13.0527	11.4242
MT1E	212859_x_at	9.63576	12.2555	9.52002	10.3346	8.73136	9.82381	9.44964	9.48113	10.0188	9.19996	8.30495	9.95304	11.2016	10.0067
CDS2	212864_at	7.76766	9.78494	8.48781	9.59418	7.89368	7.47938	7.91354	7.64817	9.48152	8.23517	7.20041	7.64913	7.86737	7.59162
COL14A1	212865_s_at	5.61869	7.47036	6.66381	8.23862	5.81772	5.41007	5.49137	5.90118	5.37322	6.77474	6.0705	5.91824	6.43175	5.74379
NCOA2	212867_at	9.2849	10.9791	8.69397	10.1713	9.09807	10.0617	9.31691	9.56533	11.711	10.5717	7.08633	9.81067	10.0625	9.29777
SEC23A	212887_at	6.49173	7.79402	6.84661	8.59313	6.95272	6.53767	6.48369	7.66376	8.63402	8.33548	6.03809	7.97931	8.00159	6.96321
ZZZ3	212893_at	8.27998	10.0773	8.26695	9.95996	8.29486	8.00619	8.03961	8.55105	10.0135	9.55875	7.72607	8.79653	10.0729	9.3905
CDK19	212899_at	7.52796	9.88596	8.31752	9.71456	7.89154	7.37695	8.40963	8.66362	10.0809	9.04482	7.07247	8.43506	9.9364	9.58482
CSTF2T	212905_at	6.95876	8.98174	7.22092	8.99672	7.08874	7.41956	7.63237	7.2537	8.61227	7.90476	5.83671	6.39222	8.62576	7.5092
SLC30A1	212907_at	8.4523	9.63517	8.96927	10.3476	7.66806	7.97997	8.99047	8.8683	11.1519	9.1752	6.8071	8.44436	9.53536	8.55786
RECQL	212918_at	8.43663	10.6255	9.41978	10.8896	8.48801	9.24584	10.1939	10.4363	10.5636	9.21433	7.40394	8.31622	9.01635	8.6202
REST	212920_at	6.81844	8.34619	7.70959	9.05709	6.98943	7.41423	7.3119	7.82826	9.24907	8.39939	6.72269	8.23846	9.10643	8.1516
SMC5	212927_at	7.33697	9.53346	6.5825	7.63509	6.43741	6.53078	6.53154	6.77957	8.49735	7.5551	5.6689	6.19214	7.75595	7.17482
TSPYL4	212928_at	7.10687	9.41435	8.11104	9.97554	7.94056	7.08483	7.38913	7.14699	11.0423	8.99687	6.66475	7.71288	8.84655	7.90488
ATP2B1	212930_at	6.40465	8.36627	6.39083	7.91107	6.80342	7.79485	6.7751	7.24658	8.2924	7.64202	5.42096	6.11343	7.70452	7.39732
SLC5A3	212944_at	8.05208	9.99969	7.5835	9.90824	9.00568	8.73142	7.139	8.12576	11.3346	10.194	6.26504	7.72212	10.3647	8.22727
TBC1D9	212956_at	6.75236	7.23278	7.08586	9.78643	6.91729	6.56555	5.88843	7.33787	9.72822	7.65754	4.91987	6.87118	8.20996	7.40391
CXorf40B	212961_x_at	6.6205	8.45672	7.76959	8.66217	7.7178	7.72684	7.9835	7.19301	9.54396	7.75486	6.31494	7.30959	7.99956	7.68774
NAP1L1	212967_x_at	9.06646	10.5183	8.34311	10.3751	9.42719	8.73161	8.94467	8.6671	10.0783	9.11599	7.63321	9.86561	10.3515	9.34234
CXCR7	212977_at	8.6809	8.3058	9.88653	10.8076	9.49884	7.41245	7.76831	8.33041	10.2045	9.97902	7.63414	9.37877	9.68699	9.73972
ATF2	212984_at	8.2655	10.1702	8.73836	10.0716	7.95014	9.49827	8.22787	8.06807	9.9137	10.2005	7.6265	8.78928	9.33793	8.62246
APBB2	212985_at	6.62812	8.28038	7.63131	9.67997	6.88605	7.62612	6.6339	7.09319	7.354	8.08801	5.50567	8.00299	7.38919	7.16299
FBXO9	212987_at	9.37041	10.6775	10.0137	10.9444	10.1245	9.61292	10.1321	10.0792	11.8971	10.4333	7.15247	9.78299	10.7221	9.77909
ACTG1	212988_x_at	11.9698	13.7693	13.1653	14.1888	13.9089	12.7821	12.3591	12.1578	14.7165	14.0395	11.9284	13.6547	14.1249	12.2426
SGMS1	212989_at	5.38384	7.72601	5.05653	6.78904	5.48647	6.24878	5.90784	6.375	8.59221	7.50316	4.60313	5.88947	7.83927	7.93257
AHNAK2	212992_at	6.45596	7.17919	8.05256	9.31471	9.1082	9.86339	7.59489	7.76721	10.2508	7.10964	7.80482	7.81581	7.91441	7.96644
NACC2	212993_at	6.17536	8.73067	7.53029	9.18673	8.42205	7.82108	7.6035	7.26068	9.05821	8.50285	6.60379	7.04615	7.98481	7.30216
MZT2B	212995_x_at	8.35392	10.1121	8.64657	9.91693	8.88609	9.53453	8.67537	7.58749	7.80759	8.98034	9.21624	8.5677	7.50142	7.63854
HLA-DQB1	212999_x_at	6.65111	7.19578	8.02175	8.54747	6.31762	6.6434	6.22638	5.95962	5.67244	6.07025	6.11083	6.26598	6.57318	6.13812
MORC3	213000_at	6.66645	7.80491	6.86647	8.44919	6.5805	6.56951	7.08237	7.27795	8.74465	8.32217	5.94065	6.89681	8.32217	7.20285
KANK1	213005_s_at	6.60334	9.19475	7.63399	8.82671	7.71142	6.65293	7.31088	7.47353	8.10268	9.24588	5.8759	7.10511	8.55013	7.63128
FANCI	213007_at	7.13335	10.0106	7.95258	9.823	7.84626	7.22811	8.18311	8.70237	8.72725	9.31684	7.30034	6.95564	8.05897	7.83606
TRIM37	213009_s_at	7.28109	9.70616	8.57113	9.94153	8.82314	8.14883	8.50865	8.72847	10.3591	9.60919	7.258	7.74902	9.06549	8.70832
RANBP6	213019_at	8.07065	9.09253	7.96781	9.16307	8.58344	8.66821	7.59986	7.378	10.0992	9.35427	7.1375	7.93821	8.59979	8.48493
TMF1	213024_at	5.81636	8.2598	6.13454	7.53379	6.01973	6.20701	5.77952	6.46507	8.5963	7.48675	4.83004	5.74736	7.57354	6.54917
THUMPD1	213025_at	6.27337	9.15938	7.73289	9.64255	7.33998	7.45793	7.97565	8.1488	9.75523	9.25304	6.85501	8.15526	9.25572	8.39139
TROVE2	213027_at	5.8136	7.67975	6.37287	7.7938	6.78879	6.41303	6.09606	6.38079	7.49814	7.46334	5.14496	5.58756	7.00082	6.455
NFIB	213029_at	10.0778	11.3711	9.33467	10.4268	9.64565	9.38057	8.68959	8.45226	11.163	8.91391	8.55919	9.44071	9.54371	9.39043
NFIB	213032_at	8.76728	10.5466	8.2836	9.78064	9.22887	8.43246	7.15031	6.83239	9.75964	8.48048	7.21874	9.76206	7.69541	7.85977
ANKRD28	213035_at	7.4798	9.44223	7.03193	8.34248	7.54258	7.96872	7.46419	7.14621	8.75948	8.68972	6.82407	6.80422	8.84133	8.60679
ROCK1	213044_at	8.15199	9.38017	8.69097	9.99121	9.23908	8.11283	8.82514	8.79768	10.5946	9.11574	6.83309	8.81127	9.36663	8.57708
SET	213047_x_at	5.62214	8.51099	5.79413	7.72905	6.07922	5.95294	5.97335	6.51422	10.5162	6.48065	5.34682	5.9281	8.9047	8.16515
FRMD4B	213056_at	6.32218	8.52485	5.84051	7.93483	6.98088	8.10033	7.60157	7.50462	9.6914	9.05014	5.95215	6.73246	8.48181	7.46838
TTC28	213058_at	7.38683	8.88157	7.80697	9.07447	7.65222	7.76663	8.56332	8.12351	10.3555	9.75873	7.76951	7.99398	8.53724	8.05025
ZC3H14	213063_at	8.01317	10.4053	7.95717	9.03811	8.11882	8.28605	7.96997	7.63313	10.0667	8.32743	7.70461	8.14916	8.75364	7.75338
ZC3H14	213064_at	6.03136	8.61234	5.37842	6.61738	5.74493	5.82439	5.62891	5.35956	7.98467	6.06074	5.54588	6.53279	6.30362	5.73851
ZFC3H1	213065_at	6.16745	8.31047	7.04995	7.9284	6.84182	6.88384	6.80895	7.01956	7.97905	8.539	6.04544	6.44806	8.2261	7.24129
DPT	213068_at	7.82539	7.96267	10.1411	8.88685	8.74514	7.21368	7.63234	9.65497	7.08941	8.1053	7.33833	7.16363	7.00817	7.96381
HEG1	213069_at	7.0218	9.26426	8.53196	10.0059	8.5121	8.21958	7.39148	8.87472	9.23672	9.5449	8.23256	8.72503	9.40625	8.47466
PIK3C2A	213070_at	7.04	9.04078	7.01143	8.08484	6.80596	7.59263	6.63434	7.24433	9.86092	8.28886	5.9455	7.13352	8.33587	7.2398
YTHDC2	213077_at	6.94459	9.19104	7.19832	8.78875	6.62932	6.70827	7.58531	7.44285	9.08806	7.50753	6.20018	7.79263	8.52231	7.7986
DNAJC9	213088_s_at	9.76586	11.5105	9.4863	10.3421	9.69192	9.18324	9.96397	9.99026	11.1716	9.84786	8.50202	9.00048	11.3891	10.2049
TAF4	213090_s_at	6.23131	8.0206	7.27405	8.8255	7.59368	6.61359	8.02913	8.1331	9.25906	8.72695	6.57947	8.46044	9.6723	8.90752
DNAJC9	213092_x_at	8.17566	10.0014	7.48175	9.0404	7.77484	7.47137	8.42097	8.82406	10.0992	8.88658	7.71384	8.0041	10.283	9.85891
PRKCA	213093_at	5.9627	8.0677	6.9896	8.95655	7.55074	6.75009	6.43149	6.28765	7.8544	7.06963	5.61261	7.44959	6.4157	5.05539
GPR126	213094_at	5.69	8.87494	5.64425	5.8346	5.4345	5.08913	5.67726	5.97397	5.24462	5.21969	5.81294	5.30377	7.21605	7.20932
ACTR3	213102_at	9.35868	10.2441	9.36625	10.7663	8.38434	9.0264	9.03168	9.77623	10.9062	10.6499	7.3278	9.54997	10.9301	10.6009
PIKFYVE	213111_at	6.54637	7.98607	7.04068	8.81654	7.09765	6.7039	6.88175	6.79146	8.6809	8.2654	6.12829	6.34671	8.04821	6.8799
GCSH /// LOC100329108	213129_s_at	11.2178	10.5496	10.038	11.3592	9.70133	10.8141	9.66609	9.40571	12.2401	9.6704	7.67938	10.7919	11.0114	10.3267
BTG3	213134_x_at	8.70649	10.2398	7.52011	8.76321	8.2245	8.92119	8.05992	8.61674	9.82784	8.02133	7.14726	7.88489	9.15587	8.29336
DLAT	213149_at	5.54349	7.57031	5.16699	6.75297	4.98651	5.80407	5.43947	5.70633	6.95967	5.99963	5.02373	5.17162	7.32564	7.01487
2013-09-07	213151_s_at	8.4721	10.2105	9.30523	10.9721	9.14828	9.4851	9.61006	10.3437	11.1985	11.6442	7.26151	9.77541	10.3653	9.40199
BICD2	213154_s_at	6.95341	8.45056	6.58049	8.71447	7.05605	6.31353	6.37348	7.03423	9.38025	7.17359	6.62502	6.64011	8.60126	7.8425
---	213156_at	6.27527	9.12507	8.1941	9.38652	6.58354	6.52879	6.06489	5.71349	9.0839	7.39482	6.53203	8.56314	7.20227	6.23124
---	213158_at	6.49131	8.65272	8.14445	9.62204	6.32923	6.34681	6.8269	5.87076	7.56946	8.92524	6.04173	7.38807	8.11429	6.69757
SLC5A3	213164_at	8.80462	10.1425	8.37107	10.0972	9.57097	10.2849	8.11693	8.41235	10.6205	9.52556	8.21586	9.72509	9.1411	7.91951
CEP350	213165_at	8.18796	9.50736	8.331	10.035	8.52415	7.88848	8.61022	8.43903	10.1491	9.46941	6.53543	8.16306	9.41762	8.45811
SP3	213168_at	7.51652	9.28842	7.9469	9.22675	8.31508	8.52306	9.12284	9.08061	9.65488	11.8003	7.67805	8.75818	9.81926	8.90047
CDKN1C	213183_s_at	6.90072	7.44846	8.14271	8.80868	8.52758	8.44472	7.88287	8.0951	7.02443	10.4859	6.87913	7.64874	8.59787	8.09931
DZIP3	213186_at	6.77128	8.77389	7.39332	8.86191	6.73992	6.37735	7.48355	7.46634	8.66972	7.09847	6.05418	7.34699	7.72645	7.20831
GOSR2	213206_at	6.1177	7.38737	6.80861	8.19706	5.99747	6.79848	6.65118	6.54318	8.64337	7.96657	6.70064	6.70237	6.63443	6.16758
GOLGA6L5 /// GOLGA6L9	213212_x_at	7.79843	10.3146	7.94505	10.1313	8.29599	8.14769	6.97068	7.12047	7.26713	7.74153	6.56726	7.65991	8.38958	7.16166
ACTG1	213214_x_at	11.9742	13.7412	13.2648	14.3179	13.9792	13.1053	12.31	12.176	14.8465	14.1605	12.162	13.7247	14.1792	12.2739
PLCB1	213222_at	8.17647	9.30907	8.96688	10.6974	7.98153	7.14984	7.51288	7.44847	9.89577	8.32856	7.14086	7.9409	8.88069	8.30916
PGRMC2	213227_at	6.36475	8.05822	6.60111	7.98505	6.82906	6.28836	6.02659	6.47493	9.06382	7.4286	5.75115	6.43036	8.15677	7.44691
DICER1	213229_at	8.75765	9.65323	8.64912	9.57006	5.88296	8.806	9.65275	8.43187	5.9368	9.65232	7.81759	8.715	8.62685	7.59651
KRT4	213240_s_at	7.17102	10.1548	7.66667	8.38514	7.17709	7.26127	6.79038	6.65069	7.11758	7.06557	7.87427	6.9939	6.69319	6.59971
PLXNC1	213241_at	6.37693	8.61193	7.64668	10.0006	7.1613	7.05722	6.78532	7.7975	8.62216	8.14687	6.5603	7.8225	7.30165	7.13734
VPS13B	213243_at	6.44511	9.12022	6.47695	7.92215	6.19809	6.91739	6.7943	6.75818	8.76279	7.98324	5.85516	6.7143	7.12084	6.48032
C14orf109	213246_at	5.63428	8.07095	5.69509	8.4363	6.0896	6.00666	6.32614	5.79621	7.92019	6.93331	5.90885	6.20915	6.72204	5.89718
SMC2	213253_at	7.21177	9.36017	6.69269	8.33899	6.63398	6.57569	7.30659	7.72409	8.06451	7.92815	6.06531	6.28489	8.60942	8.24505
FOXC1	213260_at	7.63501	11.3705	8.31507	8.98289	7.83086	7.90353	8.45211	7.1037	9.28376	7.74896	7.2401	6.70177	7.78903	7.08181
CAMTA1	213268_at	7.00958	8.47123	6.98983	8.48701	6.24153	6.10958	6.31717	6.42042	7.01673	6.453	5.80904	6.00594	6.28943	6.63703
CTSB	213274_s_at	8.06107	9.52332	9.24275	10.1938	7.69668	7.85071	8.26483	7.6494	10.2766	8.45464	8.40255	7.9419	8.89656	8.69818
CTSB	213275_x_at	10.6144	11.0898	11.3686	11.441	11.1351	11.338	10.5898	9.24662	12.3214	11.3576	11.8109	10.8469	10.2396	9.79308
RAP1GAP2	213280_at	8.41485	7.59847	8.04762	9.24949	9.50727	6.74123	7.30096	6.7928	8.78202	7.89946	6.11609	7.62141	9.50353	9.0656
TMEM30B	213285_at	6.89714	8.67123	6.40232	8.13161	6.80011	7.38801	6.86059	6.88483	8.70452	8.04654	6.49878	6.32753	9.03617	7.95864
KRT10	213287_s_at	8.21432	9.77632	8.75184	10.0491	8.39828	8.06294	8.22775	8.21698	11.1432	9.61566	7.86343	8.56356	8.36391	7.86247
TRIM22	213293_s_at	7.35478	8.65465	8.07663	9.60049	7.6928	8.44882	7.45864	9.10642	10.1519	10.4678	6.94364	7.89086	8.90044	7.82035
EIF2AK2	213294_at	8.18736	10.5452	9.07069	10.4956	8.62199	9.86414	8.25045	9.16274	11.2682	9.86969	8.07756	9.11614	10.0052	9.23275
PFAS	213302_at	7.73039	9.26313	7.83052	9.36079	7.83354	7.09202	8.39516	7.73635	7.6057	7.79181	6.831	6.74338	8.81083	8.60899
FAM179B	213304_at	6.48773	7.07538	6.4286	8.4237	6.58049	6.27621	7.09061	7.03392	9.21798	7.75121	5.49628	6.49597	7.91476	6.9559
PPP2R5C	213305_s_at	6.10278	8.7002	5.57688	7.27662	6.28915	6.5875	6.5215	7.36335	7.60119	6.44749	6.00313	5.67562	6.95249	6.69968
EIF2C2	213310_at	7.84157	8.22696	7.28428	8.08883	7.43176	7.44517	7.5809	7.69112	9.59742	8.74072	6.22465	7.04138	8.78627	8.07005
CXorf40A	213315_x_at	6.53757	8.75217	7.78919	9.0789	7.82962	7.55371	7.90521	7.19416	9.51528	8.05185	6.53701	7.6203	7.99514	7.72015
CLIC5	213317_at	4.85276	9.81607	9.23244	10.5695	8.87588	10.2411	9.40247	10.8061	10.332	10.2906	6.63734	9.07991	8.44496	6.23165
PRMT3	213320_at	6.93156	8.49981	5.76416	8.02042	5.37144	6.18792	6.04777	5.83808	9.43817	7.30478	4.93927	5.31823	7.7405	6.60174
CDKN1C	213348_at	6.55617	9.29026	8.93586	10.219	8.1129	8.98908	8.08374	9.38414	8.29523	9.38043	6.65328	7.69211	9.83859	9.29448
HNRNPD	213359_at	6.75614	7.04274	6.77463	7.78212	6.53568	7.11571	6.59814	7.73639	9.08433	7.1983	6.48962	6.70002	9.04532	8.21637
POM121 /// POM121C	213360_s_at	8.76856	10.3355	8.5621	9.74726	9.4204	9.32204	8.43328	8.5989	10.9224	8.56749	7.19277	7.85383	8.76484	8.14556
ERI2	213365_at	6.7639	8.98647	7.92832	9.48301	7.8992	7.94361	7.76284	7.51349	9.58325	8.25619	7.27007	7.41206	9.43524	8.72659
ATP5C1	213366_x_at	9.78882	12.2623	10.0928	12.0826	10.5836	11.4976	9.634	10.1766	12.5941	10.8819	10.1751	10.0969	10.9845	10.1509
LDB3	213371_at	7.16881	7.51227	7.95688	6.72046	7.5575	6.72078	7.33596	6.83954	6.60423	7.09062	8.747	10.3067	6.88809	6.65627
HIBCH	213374_x_at	7.74276	10.2303	9.10938	10.4168	9.1449	8.63733	9.74478	9.52537	11.3939	10.1026	7.73236	9.74196	10.5108	10.1227
N4BP2L1	213375_s_at	6.87907	9.59368	7.61728	8.32784	7.95871	7.70118	6.95974	6.87346	7.35204	6.90944	6.69779	6.71251	7.18892	6.46318
RNASE4	213397_x_at	4.96072	7.43335	5.80158	7.97288	6.49433	4.90512	6.69647	5.5653	5.84101	6.18293	5.03322	5.98615	5.31366	5.50439
[truncated: 2,393 more rows]
