# Supplementary material for: Molecular profiling supports the role of epithelial-to-mesenchymal transition (EMT) in ovarian cancer metastasis
Source: J Ovarian Res. 2013 Jul 10;6:49. doi: 10.1186/1757-2215-6-49 (PMC3726281; doi:10.1186/1757-2215-6-49)
Supplement: Additional file 4 — Expression values of EMT associated genes significantly differentiated expressed among patient samples analyzed in this study. Gene symbols, probe set IDs, log2 expression values, and Z-score normalized expression values of the 61 EMT associated probe sets used for the clustering in Figure 3. [file 1757-2215-6-49-S4.xlsx]

## Sheet: Additional file 4
Additional file 4. Gene Symbols, Probe Set IDs and log2 expression values of the 61 EMT associated probe sets used for the clustering in Figure 3.
P: Primary tumor sample
M: Metastatic tumor sample
Gene Symbol	Probe Set ID	489P	489M	528P	528M	542P	542M	551P	551M	588P	588M	617P	617M	620P	620M
ZEB1	212764_at	6.37574	8.45056	8.74172	9.83105	8.74292	7.52935	6.93307	7.63254	7.49116	9.04817	7.61432	7.86888	7.38129	6.9352
WNT5A	205990_s_at	5.38605	5.58677	5.90901	7.40551	6.31289	5.6503	6.84442	8.26431	6.54962	9.92698	6.87874	7.33859	8.13159	6.53198
VIM	201426_s_at	7.43095	8.8207	7.97201	9.90177	7.71204	7.6458	6.7983	7.50392	10.3628	7.53302	7.1036	8.20047	7.04713	7.0597
VCAN	204619_s_at	5.84941	8.6849	9.08329	9.76395	7.81121	7.38612	6.68575	8.94623	8.60745	10.9526	6.23805	9.78622	8.69992	8.20009
VCAN	204620_s_at	6.8657	8.41952	8.71356	9.50415	8.17572	7.40494	6.7878	8.44994	8.63687	8.70242	7.1647	9.10879	7.98943	7.76747
VCAN	221731_x_at	6.02468	9.72999	10.6103	10.9341	9.74433	8.82184	7.42141	9.87506	10.0683	10.6995	8.08566	11.6808	9.57537	8.74032
TSPAN13	217979_at	9.25159	9.17856	9.06063	10.1135	8.62652	7.95697	9.30858	9.25453	10.5481	9.83484	5.66193	8.45251	10.1339	9.21063
TMEFF1	205122_at	6.69043	7.27892	7.36705	9.42817	7.14576	6.13455	7.00899	7.44336	8.51391	8.37496	5.93752	7.35272	8.20716	7.8776
TGFB2	209909_s_at	4.98236	4.50331	5.06179	7.50363	5.39977	6.83186	4.51367	4.76597	6.59054	4.79409	5.11882	7.11896	5.46436	5.11977
TFPI2	209277_at	6.24011	10.5156	5.32536	5.98031	5.50856	6.52055	5.4829	6.00457	8.76467	7.73327	5.37026	5.68781	5.16063	5.78771
TFPI2	209278_s_at	6.40516	10.6339	5.99456	7.19017	5.68376	6.67311	5.76869	6.32525	9.52341	7.28836	5.29916	5.77304	5.67642	5.5577
TCF4	212386_at	8.40192	8.99808	10.4472	10.7669	9.63074	8.79681	9.45643	10.216	9.35854	10.4434	7.53356	9.70015	9.99221	8.87479
TCF4	213891_s_at	9.57136	10.0603	11.5539	12.382	12.1764	10.4587	10.5337	10.8142	10.2458	12.4376	9.11548	11.529	10.6712	9.76105
STAT3	208991_at	6.29184	8.60964	7.5868	8.93082	7.33741	7.65403	7.99412	8.02085	9.47717	7.32062	6.35018	6.59596	7.58676	7.20827
SPP1	209875_s_at	8.9808	7.5571	8.37192	9.5236	7.20417	7.04744	8.10551	9.03258	9.14556	7.98015	6.21421	8.07389	8.01615	6.73369
SPARC	200665_s_at	9.5353	11.7401	11.8255	12.257	11.3637	11.8191	9.71846	11.4823	12.7202	12.1736	10.6636	12.6966	11.0042	10.5799
SPARC	212667_at	7.22053	10.9659	10.655	11.4857	9.99393	9.66288	7.30134	10.0883	10.6597	11.2495	8.76938	11.064	9.3537	9.05424
SMAD2	203075_at	8.04914	9.36167	8.25694	9.59165	8.54343	7.56819	8.72089	8.44323	9.31863	8.82382	6.36245	7.61378	9.37109	8.60703
SMAD2	203077_s_at	7.24022	8.8813	7.44368	9.1944	7.25899	7.53072	8.13859	8.07017	8.69213	7.51404	5.77442	7.27386	7.92782	7.73909
SMAD2	226563_at	8.32729	10.2449	9.07523	10.4808	9.35268	8.15498	9.39216	8.83042	9.43465	9.09281	6.82834	7.83463	8.94157	8.54474
RGS2	202388_at	6.5681	7.95954	7.93422	8.20981	9.14674	6.86002	6.98931	6.61017	6.75212	7.3972	6.13077	8.33446	8.08557	6.62238
RAC1	208640_at	10.8143	11.3171	11.0091	12.2599	11.0662	10.9777	10.5818	11.768	13.0258	11.0725	8.14092	10.408	12.6709	11.2125
PTP4A1	200732_s_at	7.46136	7.8401	7.93548	9.2529	7.89429	7.50341	6.85425	7.59138	9.84191	7.83141	7.12809	7.4355	8.68589	7.55176
PTK2	208820_at	8.18181	9.51569	7.57909	9.44187	8.61969	9.46676	7.51894	8.54611	10.3245	9.9345	7.8198	8.26313	9.13809	8.57149
PTK2	241453_at	7.63409	7.9968	6.47719	6.63361	6.75678	8.59133	7.09046	7.01984	8.30304	8.48607	6.39411	6.45155	6.49677	6.75492
MSN	200600_at	7.73764	9.59919	8.58121	9.42567	8.31376	8.07699	9.09733	9.3281	10.3676	9.55438	7.12244	9.22226	9.63263	9.33064
MMP2	201069_at	7.70683	9.23788	9.6972	10.2984	9.25872	9.42566	7.91445	9.98615	8.79264	10.7239	9.02424	9.75659	8.59682	8.9246
KRT7	209016_s_at	6.27885	8.36712	7.23441	9.20977	7.52911	8.00737	6.41944	6.34065	7.03471	7.08064	6.60654	6.5137	5.94603	6.51012
KRT19	201650_at	7.33697	9.83953	8.93329	10.2245	8.40378	9.20665	7.73323	7.08057	11.5782	7.58742	7.88618	8.33061	7.53791	7.80905
JAG1	209099_x_at	7.39294	8.91042	9.48196	10.5382	9.97408	8.67587	8.20688	9.78247	10.7848	10.8688	7.66298	8.68128	9.43453	9.35811
JAG1	216268_s_at	7.59331	8.93727	9.4195	10.7787	10.1738	8.40739	8.15486	9.69893	10.9867	11.099	7.29778	8.54083	9.53223	9.19482
ITGB1	211945_s_at	9.17592	10.2322	10.4104	11.411	10.7485	8.97465	9.72279	10.6234	10.9934	10.9461	8.8082	10.2531	10.9205	10.418
ITGAV	202351_at	10.138	11.8217	10.7194	11.396	10.0885	8.5304	10.0842	10.8918	11.5817	11.2354	8.20101	9.7938	11.1381	10.6343
FZD7	203706_s_at	6.08884	8.38679	7.29277	9.50468	6.97635	6.76992	7.5182	6.89445	8.83415	9.17832	6.3461	7.54217	6.60461	6.46204
FN1	210495_x_at	9.45754	11.1538	11.7217	12.9273	11.7823	11.148	9.33935	11.5738	12.6756	12.6446	9.82002	13.0335	10.491	10.4369
FN1	211719_x_at	9.51525	11.9017	12.6222	13.5992	12.8591	12.2538	9.48782	12.1478	13.3019	13.6352	9.04014	13.8207	10.9213	11.1454
FN1	212464_s_at	8.79816	11.0658	11.7695	12.7532	12.0194	10.9322	8.84593	11.6103	12.6339	12.9012	8.38873	13.271	10.1025	10.7466
FN1	216442_x_at	9.33127	11.2874	11.8776	13.1032	11.9989	11.3541	9.54601	11.6669	12.6845	12.9133	9.63059	13.1399	10.5327	10.7024
F11R	222354_at	6.58621	9.38199	6.60483	7.94044	6.74887	6.68442	7.01273	6.67649	7.37247	6.37525	6.47783	6.19763	6.58254	6.53798
F11R	223000_s_at	9.73361	10.9201	10.5271	11.3638	11.1498	9.7488	10.3902	10.0665	12.1994	10.7331	8.73685	9.42578	10.1341	9.97143
ESR1	205225_at	10.5055	10.8579	9.7619	11.3524	10.7848	11.017	10.1856	9.24997	10.9387	8.98671	9.70713	10.8933	12.0105	10.5379
ERBB3	202454_s_at	5.88678	9.55099	6.41831	7.86852	5.27818	7.13951	5.7988	6.36923	6.16652	5.76338	6.90698	5.35798	7.14914	6.80275
ERBB3	226213_at	7.34935	10.2132	7.92103	9.4757	7.91254	8.8383	7.74073	7.60468	8.30068	8.47477	7.88572	6.86839	8.75685	7.99528
EGFR	1565483_at	11.8264	11.0568	12.1436	10.1155	8.71068	7.26919	12.064	12.5802	7.35157	6.62886	10.2518	6.48479	10.5762	12.6311
EGFR	1565484_x_at	8.64326	7.72156	8.16739	7.16981	6.02513	5.5515	9.05682	9.02144	5.05907	5.13065	6.95934	5.02278	7.19531	9.05728
DSP	200606_at	8.59864	9.88324	9.44303	10.5943	9.32706	9.73183	9.60035	10.6516	12.2483	11.2444	8.01872	8.84789	10.8434	9.90818
DSC2	226817_at	8.04998	9.18138	8.99638	10.1011	8.19912	8.25112	8.44693	9.63439	11.4782	8.84728	6.12506	7.21148	8.99832	7.87924
COL5A2	221729_at	6.99108	9.58508	10.3576	10.343	9.64276	9.20405	7.65166	10.2409	10.2205	12.0064	7.40385	11.3979	9.4115	9.72552
COL5A2	221730_at	6.77001	9.54812	8.43853	10.1234	8.25019	8.40902	7.03942	9.33805	9.29271	9.8991	7.06637	9.72606	7.62242	7.86631
COL3A1	201852_x_at	6.22634	8.68613	8.787	9.91405	7.76309	7.58443	6.17813	8.61396	9.75694	8.49385	6.50816	9.18876	7.05517	7.09014
COL3A1	211161_s_at	7.18807	11.6384	12.1143	12.746	11.4841	11.6591	8.89229	12.1735	11.5153	12.9317	8.45535	13.4437	10.8952	10.7882
COL3A1	215076_s_at	9.48306	11.691	12.9397	13.2608	12.2108	11.6215	9.35489	11.9651	12.9048	13.482	9.54506	13.7011	10.5073	10.3654
COL3A1	232458_at	7.13902	8.78421	8.83939	10.443	8.57633	8.28702	6.85838	8.31272	8.54747	9.58757	8.653	10.9513	7.62838	7.52199
COL1A2	202403_s_at	10.6486	11.5597	12.032	12.4436	11.472	11.5764	9.0176	11.4818	11.9655	12.4975	10.9789	12.4886	11.0013	10.2752
COL1A2	202404_s_at	11.9836	13.3667	13.676	13.9201	13.1492	13.3515	11.1814	12.93	13.4546	14.452	11.601	14.5232	13.51	12.1367
COL1A2	229218_at	8.11065	9.04394	9.6249	9.73013	7.72214	8.6535	7.65254	8.62209	7.93335	10.1374	8.80689	10.9442	8.89737	7.66129
CDH2	203440_at	11.4715	8.25912	10.7987	11.6473	9.89272	8.85647	10.3993	11.0699	9.77318	10.8596	8.58995	10.1727	8.74561	8.35452
CDH1	201131_s_at	7.99945	8.03797	8.02077	8.96911	7.40811	6.93749	7.88889	8.75695	8.90696	8.05348	6.11989	8.48857	9.14406	8.23811
CAV2	203324_s_at	8.70303	9.86088	7.80961	8.65735	8.07253	7.33748	7.3234	8.93955	9.7617	8.95486	6.7471	8.74785	9.07897	9.625
CALD1	205525_at	6.5467	8.45672	6.69758	7.81774	6.89648	6.12614	6.49907	6.56916	6.7939	7.03238	7.52266	8.94013	6.39844	6.36423
CALD1	212077_at	8.77608	11.0992	10.403	11.0681	12.1531	10.5325	9.8156	10.3069	11.4858	11.7471	9.12999	11.8813	10.2923	9.57117

## Sheet: SupplementalTable4_Z-scores
Supplemental Table 3. Gene Symbols, Probe Set IDs and Z-score normalized expression values of the 61 EMT associated probe sets used for the clustering in Figure 3.
P: Primary tumor sample
M: Metastatic tumor sample
Gene Symbol	Probe Set ID	489P_Zscore	489M_Zscore	528P_Zscore	528M_Zscore	542P_Zscore	542M_Zscore	551P_Zscore	551M_Zscore	588P_Zscore	588M_Zscore	617P_Zscore	617M_Zscore	620P_Zscore	620M_Zscore
ZEB1	212764_at	-1.60585	0.582492	0.889582	2.03852	0.890853	-0.389121	-1.01802	-0.280282	-0.4294	1.2128	-0.299499	-0.0310079	-0.545286	-1.01577
WNT5A	205990_s_at	-1.2226	-1.06139	-0.802591	0.39929	-0.478226	-1.01037	-0.0513327	1.08902	-0.288099	2.42436	-0.0237693	0.345548	0.982423	-0.302263
VIM	201426_s_at	-0.471099	0.827394	0.0344301	1.83748	-0.208465	-0.270358	-1.06221	-0.402919	2.26825	-0.375738	-0.776959	0.247892	-0.829717	-0.817977
VCAN	204619_s_at	-1.73298	0.243663	0.521382	0.995876	-0.36539	-0.661731	-1.14996	0.425838	0.189671	1.82446	-1.46206	1.0114	0.254131	-0.0943034
VCAN	204620_s_at	-1.51119	0.359692	0.713733	1.66563	0.0661472	-0.861918	-1.60498	0.396315	0.621387	0.700317	-1.15117	1.1896	-0.158162	-0.425405
VCAN	221731_x_at	-2.26279	0.199775	0.784796	1.00003	0.209301	-0.403784	-1.33451	0.296188	0.424601	0.844118	-0.893054	1.49629	0.0970108	-0.457967
TSPAN13	217979_at	0.175086	0.113983	0.0153012	0.896313	-0.347943	-0.908195	0.222772	0.17755	1.25993	0.663124	-2.82858	-0.493545	0.913383	0.140815
TMEFF1	205122_at	-0.840078	-0.21626	-0.122848	2.06201	-0.357422	-1.42933	-0.502395	-0.041956	1.09287	0.945575	-1.6382	-0.13803	0.767706	0.418352
TGFB2	209909_s_at	-0.565626	-1.03887	-0.487151	1.92509	-0.153272	1.26146	-1.02863	-0.779385	1.02306	-0.751605	-0.430817	1.54508	-0.0894688	-0.429874
TFPI2	209277_at	-0.125989	2.64573	-0.719004	-0.294413	-0.600241	0.0558217	-0.616874	-0.278682	1.51065	0.842008	-0.689898	-0.484033	-0.825797	-0.419274
TFPI2	209278_s_at	-0.188079	2.51425	-0.450469	0.313572	-0.649085	-0.0168477	-0.594811	-0.239146	1.80462	0.376323	-0.894866	-0.592033	-0.653775	-0.729647
TCF4	212386_at	-1.19561	-0.529905	1.08823	1.44524	0.176566	-0.754656	-0.0180841	0.830144	-0.127392	1.08404	-2.16527	0.254071	0.580202	-0.667571
TCF4	213891_s_at	-1.16432	-0.703936	0.702413	1.48214	1.28858	-0.328781	-0.258219	0.00596103	-0.529301	1.5345	-1.59356	0.678977	-0.128742	-0.985705
STAT3	208991_at	-1.45222	1.04389	-0.0576415	1.38978	-0.326213	0.0147615	0.381022	0.409809	1.97816	-0.34429	-1.38939	-1.1247	-0.057677	-0.465291
SPP1	209875_s_at	1.00737	-0.453488	0.382602	1.56434	-0.815641	-0.976461	0.109232	1.06051	1.17644	-0.0194011	-1.83144	0.0767882	0.0175418	-1.2984
SPARC	200665_s_at	-1.86946	0.34269	0.428386	0.861319	-0.0349087	0.421924	-1.68569	0.084088	1.32612	0.77762	-0.737441	1.30236	-0.395631	-0.821371
SPARC	212667_at	-1.9069	0.837288	0.609495	1.21813	0.125132	-0.117423	-1.8477	0.194295	0.612902	1.04507	-0.772086	0.909128	-0.343957	-0.563373
SMAD2	203075_at	-0.483866	1.01198	-0.247047	1.27409	0.0794542	-1.032	0.281709	-0.0347399	0.962931	0.399015	-2.40615	-0.98004	1.02272	0.151937
SMAD2	203077_s_at	-0.615727	1.3178	-0.37601	1.6867	-0.593615	-0.273458	0.442743	0.362127	1.09492	-0.29311	-2.34273	-0.576091	0.194405	-0.0279565
SMAD2	226563_at	-0.602661	1.43172	0.1908	1.68193	0.48514	-0.785464	0.527022	-0.0689138	0.572101	0.209455	-2.19285	-1.12531	0.0490068	-0.371979
RGS2	202388_at	-0.945709	0.636033	0.607245	0.920527	1.98559	-0.613864	-0.46689	-0.897886	-0.73652	-0.00321599	-1.44284	1.06223	0.779302	-0.884004
RAC1	208640_at	-0.302464	0.129895	-0.13497	0.940691	-0.085846	-0.162017	-0.502433	0.517655	1.5994	-0.0804108	-2.60163	-0.651945	1.29416	0.039904
PTP4A1	200732_s_at	-0.554425	-0.0913731	0.0252436	1.63594	-0.025122	-0.503017	-1.29669	-0.395462	2.35606	-0.102	-0.961894	-0.586051	0.9427	-0.443907
PTK2	208820_at	-0.682135	0.83867	-1.36932	0.754508	-0.182891	0.782885	-1.43789	-0.266777	1.76077	1.31617	-1.09488	-0.589418	0.40816	-0.237845
PTK2	241453_at	0.508237	0.953912	-0.913304	-0.721102	-0.569749	1.68444	-0.15975	-0.246524	1.3302	1.5551	-1.01539	-0.944803	-0.889235	-0.572036
MSN	200600_at	-1.3907	0.733452	-0.42813	0.535446	-0.733315	-1.00349	0.160795	0.424113	1.61024	0.682313	-2.09269	0.303347	0.771601	0.427016
MMP2	201069_at	-1.81552	-0.00116269	0.543151	1.25559	0.0235276	0.221362	-1.56948	0.885559	-0.528792	1.75984	-0.254336	0.613524	-0.760842	-0.372416
KRT7	209016_s_at	-0.865345	1.39864	0.170624	2.31219	0.490112	1.00862	-0.712922	-0.798343	-0.045888	0.00390554	-0.510084	-0.610731	-1.22617	-0.614611
KRT19	201650_at	-0.931039	1.01405	0.309685	1.31328	-0.101878	0.522146	-0.62305	-1.13032	2.36541	-0.736377	-0.504172	-0.158748	-0.774862	-0.564118
JAG1	209099_x_at	-1.72498	-0.329027	0.196733	1.16843	0.649439	-0.54479	-0.976218	0.473182	1.39518	1.47252	-1.47656	-0.539816	0.153108	0.0828
JAG1	216268_s_at	-1.3891	-0.27732	0.121594	1.24597	0.745613	-0.715659	-0.924557	0.352752	1.41802	1.51095	-1.63357	-0.605271	0.214848	-0.0642681
ITGB1	211945_s_at	-1.34746	-0.0344603	0.187086	1.43097	0.607417	-1.59767	-0.667645	0.451917	0.91184	0.853116	-1.80458	-0.00842967	0.821268	0.196633
ITGAV	202351_at	-0.287553	1.28066	0.253935	0.884206	-0.333677	-1.78494	-0.337701	0.41456	1.05717	0.734553	-2.09174	-0.608173	0.64399	0.174707
FZD7	203706_s_at	-1.24123	0.843378	-0.149076	1.85749	-0.436113	-0.623384	0.0554277	-0.510417	1.2492	1.56142	-1.00785	0.0771751	-0.773343	-0.902682
FN1	210495_x_at	-1.45999	-0.116147	0.333757	1.28893	0.381807	-0.120718	-1.55363	0.216575	1.08953	1.06493	-1.17282	1.37308	-0.641251	-0.684064
FN1	211719_x_at	-1.45105	0.0163479	0.459407	1.06012	0.605063	0.232875	-1.46792	0.167654	0.877305	1.08225	-1.7432	1.19629	-0.586466	-0.448669
FN1	212464_s_at	-1.45422	-0.0408113	0.397738	1.01092	0.553528	-0.124132	-1.42445	0.298567	0.93653	1.10315	-1.70941	1.33364	-0.641265	-0.239782
FN1	216442_x_at	-1.57724	-0.0944567	0.352871	1.28187	0.444825	-0.0439661	-1.41447	0.193183	0.964542	1.13797	-1.35035	1.30974	-0.66656	-0.537949
F11R	222354_at	-0.428358	2.94332	-0.405907	1.20482	-0.232197	-0.309924	0.0860181	-0.319485	0.519857	-0.682778	-0.559063	-0.896983	-0.43279	-0.486531
F11R	223000_s_at	-0.717045	0.631883	0.185049	1.13629	0.893006	-0.699779	0.0293738	-0.338617	2.08632	0.41925	-1.85026	-1.06701	-0.261785	-0.446672
ESR1	205225_at	0.0248097	0.449407	-0.871188	1.04523	0.361223	0.641007	-0.360654	-1.488	0.546689	-1.80519	-0.937176	0.491976	1.83804	0.0638235
ERBB3	202454_s_at	-0.637473	2.61895	-0.165091	1.12373	-1.17833	0.475842	-0.71566	-0.208707	-0.38886	-0.747132	0.269193	-1.10742	0.484404	0.176566
ERBB3	226213_at	-1.02256	2.2715	-0.365017	1.42318	-0.374779	0.690034	-0.572391	-0.728877	0.071659	0.271904	-0.405629	-1.57577	0.59635	-0.279607
EGFR	1565483_at	0.813371	0.474733	0.952916	0.0605356	-0.557598	-1.19187	0.917922	1.14504	-1.15563	-1.47363	0.120536	-1.53702	0.263276	1.16741
EGFR	1565484_x_at	0.978676	0.383669	0.671476	0.0274834	-0.711474	-1.01722	1.24565	1.22281	-1.33512	-1.28891	-0.108389	-1.35854	0.0439457	1.24595
DSP	200606_at	-1.18591	-0.0367737	-0.430566	0.599331	-0.534307	-0.172218	-0.289836	0.650517	2.07886	1.18083	-1.70468	-0.962947	0.822154	-0.0144601
DSC2	226817_at	-0.483995	0.397161	0.253082	1.11343	-0.367845	-0.327342	-0.174847	0.74998	2.18601	0.136956	-1.98317	-1.13704	0.254593	-0.616977
COL5A2	221729_at	-1.81374	0.000462592	0.54074	0.53055	0.0407974	-0.266023	-1.35174	0.459164	0.444889	1.69389	-1.52505	1.26833	-0.120941	0.0986804
COL5A2	221730_at	-1.5398	0.893741	-0.0782255	1.39763	-0.243202	-0.104077	-1.30381	0.709723	0.670007	1.20119	-1.28019	1.04961	-0.793117	-0.579476
COL3A1	201852_x_at	-1.40323	0.554966	0.635262	1.53249	-0.179856	-0.322077	-1.44161	0.497507	1.40742	0.401895	-1.17888	0.9551	-0.743415	-0.715573
COL3A1	211161_s_at	-2.19852	0.278818	0.54374	0.895391	0.192941	0.290357	-1.24985	0.576689	0.21032	0.998764	-1.49307	1.28379	-0.134901	-0.194464
COL3A1	215076_s_at	-1.3965	0.0295848	0.836092	1.04354	0.365294	-0.0152983	-1.47929	0.206643	0.813576	1.18641	-1.35646	1.32793	-0.734933	-0.826591
COL3A1	232458_at	-1.24445	0.175668	0.223298	1.60757	-0.00377186	-0.253505	-1.4867	-0.231317	-0.0286845	0.869129	0.0624119	2.04627	-0.822042	-0.913877
COL1A2	202403_s_at	-0.766683	0.177421	0.666836	1.0934	0.0865726	0.194748	-2.45685	0.0967279	0.597925	1.14917	-0.424386	1.13997	-0.401205	-1.15365
COL1A2	202404_s_at	-1.08738	0.274035	0.57852	0.81876	0.0599885	0.259074	-1.877	-0.15583	0.360546	1.34237	-1.46392	1.41236	0.415086	-0.93662
COL1A2	229218_at	-0.712375	0.219238	0.799151	0.904189	-1.10019	-0.170506	-1.16966	-0.201852	-0.889355	1.31069	-0.0173883	2.11606	0.0729299	-1.16093
CDH2	203440_at	1.31163	-1.4054	0.742574	1.46029	-0.0237155	-0.900165	0.404738	0.971945	-0.124818	0.794057	-1.12559	0.213107	-0.993935	-1.32472
CDH1	201131_s_at	-0.0843765	-0.0378247	-0.0586053	1.08735	-0.798942	-1.36762	-0.217973	0.830972	1.01225	-0.0190791	-2.35559	0.506669	1.29876	0.20402
CAV2	203324_s_at	0.165192	1.36968	-0.764216	0.117664	-0.490705	-1.25537	-1.27001	0.411234	1.26651	0.427164	-1.86953	0.211819	0.556277	1.1243
CALD1	205525_at	-0.597796	1.68334	-0.417594	0.920204	-0.18005	-1.10006	-0.654675	-0.570968	-0.302565	-0.0177431	0.567798	2.26068	-0.774854	-0.815711
CALD1	212077_at	-1.74766	0.490384	-0.180323	0.460461	1.50573	-0.0555822	-0.746191	-0.272857	0.8629	1.11465	-1.40671	1.24387	-0.28698	-0.981676
